# Supplementary material for: Identifying Drug-Induced Liver Injury Associated With Inflammation-Drug and Drug-Drug Interactions in Pharmacologic Treatments for COVID-19 by Bioinformatics and System Biology Analyses: The Role of Pregnane X Receptor
Source: Front Pharmacol. 2022 Aug 1;13:804189. doi: 10.3389/fphar.2022.804189 (PMC9377275; doi:10.3389/fphar.2022.804189)
Supplement: Supplementary file 1 [file Table1.XLSX]

## Sheet: 216 DPTS drugs
Acalabrutinib
Acetylcysteine
Adalimumab
Allicin
Almitrine
Alteplase
Amantadine
Ammonium Chloride
Amoxicillin
Ampicillin
Anakinra
Apixaban
Arbidol
Arginine
Artemisinin-piperaquine
Artesunate
Aspirin
Atazanavir
Atorvastatin
Auxora
Azithromycin
Azoximer bromide (Polyoxidonium®)
Azvudine
Baloxavir Marboxil
Bamlanivimab
Baricitinib
Bebtelovimab
Bemcentinib
Benzylpenicillin
Berinert®
Bevacizumab
Bivalirudin
Boron compounds
Bortezomib
BRII-196
BRII-198
Bromhexine
C21
Calcifediol
Calcitriol
Camostat mesylate
Canakinumab
Cannabidiol
Casirivimab
Cefdinir
Cefepime
Cefixime
Cefoperazone
Cefotaxime
Ceftazidime
Ceftriaxone
Cefuroxime
Celecoxib
Chloroquine
Chlorpromazine
Ciprofloxacin
Clarithromycin
Clavulanate
Clopidogrel
Colchicine
Conestat Alfa
Curcumin
Cyclophosphamide
Cyclosporine A
Cysteine
Dabigatran
Daclatasvir
Dalteparin
Danoprevir
Dapagliflozin
Daptomycin
Daratumumab
Darunavir
Degarelix
Dexamethasone
Dipyridamole
Dociparstat sodium
Dolutegravir
Doxycycline
Eculizumab
Eculizumab
Edoxaban
Emtricitabine
Enoxaparin
Enzalutamide
Erythromycin
Escitalopram
Estradiol
Etesevimab
Famotidine
Favipiravir
Febuxostat
Fluoxetine
Fluvoxamine
Fostamatinib
Gentamicin
Glenzocimab
Haloperidol
Heparin
Hydrocortisone
Hydroxychloroquine
Hydroxyzine
Ibrutinib
IFX-1 (vilobelimab)
Imatinib
Imdevimab
Imipenem
IMM-124E
Infliximab
Interferon alfa
Interferon alfa-2b
Interferon beta
interferon beta-1a
Interferon beta-1b
Interferon Gamma
Interferon-a 2a
Interleukin-2
Itolizumab
Itraconazole
Ivermectin
Ixekizumab
Lactoferrin
Lcatibant
Leflunomide
Leronlimab
Levamisole
Levocetirizine
levofloxacin
Lincomycin
Linezolid
Lopinavir
Losartan
Lxekizumab
LY-CoV555
Magnesium
Mavrilimumab
Melatonin
Meplazumab
Meropenem
Methylene blue
Methylprednisolone
Metoprolol
Mirtazapine
Molnupiravir
Montelukast
Moxifloxacin
N-acetyl-cysteine
Nadroparin
Nafamostat
Namilumab
Naproxen
Nelfinavir
Netakimab
Niclosamide
Nintedanib
Nirmatrelvir
Nitazoxanide
Novaferon
Oleoylethanolamide
Oseltamivir
Pantoprazole
Paroxetine
Peginterferon Lambda-1A
Pentoxifylline
Piperacillin
Prednisolone
Prednisone
Progesterone
Propoli
Prostacyclin (Iloprost)
Proxalutamide
Pyridostigmine bromide
Quercetin
Ramipril
Ravulizumab
Remdesivir
Resveratrol
Ribavirin
Ritonavir
Rituximab
Rivaroxaban
Ropeginterferon alfa-2b
Rosuvastatin
Ruxolitinib
Sarilumab
Siltuximab
Simvastatin
Sofosbuvir
Sotrovimab
sulbactam
Sulfamethoxazole
Sulodexide
Tacrolimus
Tazobactam
Teicoplanin
Telmisartan
Tenofovir
Thymosin Alpha 1
Tigecycline
Tinzaparin
Tocilizumab
Tofacitinib
Triazavirin
Triiodothyronine
Trimethoprim
Valsartan
Vancomycin
Velpatasvir
Venlafaxine
Vitamin C
Vitamin D
Warfarin
XAV-19
Zanubrutinib
Zilucoplan
Zinc

## Sheet: 1209 DPTSGs
AAK1
AANAT
ABCA1
ABCA3
ABCA5
ABCB1
ABCB11
ABCB4
ABCB5
ABCB6
ABCC1
ABCC10
ABCC2
ABCC3
ABCC4
ABCC5
ABCC9
ABCG1
ABCG2
ABL1
ABL2
ACAT1
ACE
ACE2
ACHE
ACKR1
ACP1
ACP5
ACTC1
ACTN2
ACVR1
ACVR1B
ACY1
ADA
ADAMTS4
ADH1C
ADK
ADM
ADORA1
ADORA2A
ADRA1A
ADRA1B
ADRA2A
ADRA2B
ADRA2C
ADRB2
AFP
AGO1
AGT
AGTR1
AHCY
AHR
AIDA
AK4
AKR1C1
AKR1D1
AKT1
ALB
ALDH1A1
ALDH3A1
ALK
ALKBH2
ALKBH3
ALOX12
ALOX15
ALOX15B
ALOX5
ALPL
ALPPL2
ANGPT1
ANGPT2
ANPEP
ANXA1
ANXA11
AOC1
AOX1
APAF1
APEX1
APOA5
APOB
APOBEC2
APOC1
APOC3
APOE
APP
AQP4
AR
ARHGEF4
ARMS2
ARNT
ASIC3
ASMT
ASPH
ASS1
ATAD5
ATF5
ATG5
ATIC
ATM
ATP1A1
ATP5A1
ATP5B
ATP5C1
AXL
B4GALT2
BAD
BAX
BBOX1
BCHE
BCL2
BCL2L11
BDKRB1
BDNF
BECN1
BIRC5
bla
BLK
blm
BLVRB
BMP2K
BMP5
BMP7
BMPR1B
BMPR2
BMX
BRAF
BRCA1
BRD4
BTK
C18ORF56
C1QA
C1QB
C1QC
C20orf194
C3
C5
C5orf22
CA1
CA2
CA3
CACNA1G
CACNA1H
CALCA
CALM1
CALR
CAMK1D
CAMK2A
CAMK2D
CAMKK2
CAPN10
CARD16
CARTPT
CASK
CASP1
CASP3
CASP7
CASP8
CASP9
CBR1
CBR3
CBX1
CCK
CCL17
CCL2
CCL21
CCL3
CCL4
CCND1
CCR2
CCR5
CCT3
CD38
CD3EAP
CD40
CD58
CD80
CD86
CDA
CDH11
CDH17
CDK1
CDK16
CDK2
CDK4
CDK6
CDO1
CEBPB
CEL
CEP68
CES1
CES1A1a
CES1P1
CETP
CFH
CFLAR
CFTR
CHAT
CHEK1
CHEK2
CHIA
CHKA
CHRM1
CHRM2
CHRM3
CHRM4
CHRM5
CHRNA2
CHRNA3
CHRNA4
CHRNA5
CHRNA7
CHRNB1
CHRNB4
CHST1
CHUK
CLDN16
CMPK1
CNOT1
CNR1
CNR2
COL18A1
COL26A1
COMT
COQ2
CP
CR1
CREBBP
CRHR1
CRISPLD2
CRLF2
CRP
CRTC2
CRYZ
CSF1R
CSF3
CSF3R
CSK
CSNK2A1
CSNK2B
CST3
CTDSP1
CTGF
CTH
CTLA4
CTNNB1
CTSA
CTSL
CTSS
CXCL10
CXCL12
CXCL13
CXCL8
CXCR2
CXCR4
CYB5R3
CYBA
CYCS
CYP11B1
CYP11B2
CYP17A1
CYP19A1
CYP1A2
CYP24A1
CYP27B1
CYP2A6
CYP2B
CYP2B6
CYP2C18
CYP2C19
CYP2C8
CYP2C9
CYP2D6
CYP2E1
CYP2F1
CYP2J2
CYP2R1
CYP3A
CYP3A4
CYP3A43
CYP3A5
CYP3A7
CYP4A11
CYP4F11
CYP4F2
CYP4X1
CYP8B1
CYSLTR1
DAPK1
DAPK2
DAPK3
DBH
DCLK1
DCLK2
DCLK3
DDAH1
DDC
DDHD1
DDIT3
DDR1
DDR2
DDX20
DEFA1
DHFR
DHODH
DISP1
DNMT3A
DOK5
DOP1B
DPEP1
DPYD
DRD1
DRD2
DRD3
DRD4
DRD5
DROSHA
DSE
DTNBP1
DUX1
DYRK1A
DYRK1B
EDN1
EDNRA
EGFR
EGLN1
EGLN2
EGLN3
EHMT2
EIF2AK1
EIF2AK2
EIF2AK4
EIF3F
EIF4E
EIF4EBP1
EMSY
ENOSF1
EPAS1
EPHA1
EPHA2
EPHA3
EPHA4
EPHA5
EPHA6
EPHA7
EPHA8
EPHB1
EPHB2
EPHB4
EPHB6
EPHX1
EPM2A
EPO
EPX
ERAP1
ERBB2
ERBB4
ERCC1
ERCC2
ERCC5
ERICH3
ERN1
ESR1
ESR2
EXP-1
EYA4
F10
F11
F12
F13A1
F2
F2R
F2RL1
F3
F5
F7
F9
FAAH
FABP1
FABP2
fabZ
FAS
FBXO21
FCER1G
FCGR1A
FCGR2A
FCGR2B
FCGR2C
FCGR3A
FCGR3B
FEN1
FER
FES
FGF2
FGFBP2
FGFR1
FGFR2
FGFR3
FGFR4
FGR
FHIT
FKBP1A
FKBP5
FLT1
FLT3
FLT4
FMO1
FMO2
FMO3
folA
folP
FOLR1
FOXO1
FOXP3
FPGS
FRK
FSIP1
FTO
FYN
FZD4
G6PD
G6PD, IKBKG
GABRA6
GABRP
GABRQ
GAK
GAL
GALNT17
GAPDHP64
GAPVD1
GAS5
GATA3
GATA4
GATM
GC
GCLC
GCLM
GDNF
GEMIN4
GFAP
GGCX
GGH
GGT1
GLDC
GLRA1
GLRA2
GLRA3
GLRB
GLS
GLUL
GMNN
GNB3
GNL3
GNRHR
GNRHR2
GOT1
GOT2
GP1BA
GP6
GPER1
GPR12
GPR18
GPR55
GPT
GPX1
GRIA3
GRIK4
GRIN1
GRIN2A
GRIN2B
GRIN2D
GRIN3A
GRK4
GRK5
GSK3A
GSK3B
GSR
GSS
GSTA1
GSTM1
GSTM3
GSTP1
GSTT1
GUCY1A2
H2AX
HAP90AB1
HAS3
HCK
HDAC2
HES6
HFE
HGF
HHVG_00031
HIBCH
HINT1
HIPK2
HIPK3
HIRA1
HLA-A
HLA-B
HLA-C
HLA-DPB1
HLA-DPB2
HLA-DPB3
HLA-DQA1
HLA-DQB1
HLA-DRA
HLA-DRB1
HLA-DRB1
HLA-DRB5
HLA-E
HLA-G
HMGB1
HMGCR
HMMR
HNF4A
HNMT
HOXA10
HPGD
HPSE
HPX
HRH1
HRH2
HRH4
HSD11B1
HSD11B2
HSD17B10
HSP90AA1
HSP90AB1
HSPA2
HSPA8
HTR1A
HTR1B
HTR1D
HTR1E
HTR1F
HTR2A
HTR2B
HTR2C
HTR3A
HTR3B
HTR3C
HTR3D
HTR3E
HTR4
HTR6
HTR7
HTT
HYAL2
ICAM1
ICK
ICMT
IDH1
IDO1
IFIT1
IFNAR1
IFNAR2
IFNG
IFNL3
IFNL4
IGFBP1
IKBKB
IKBKE
IKZF3
IL10
IL11
IL12A
IL12B
IL13
IL17A
IL17F
IL18
IL1A
IL1B
IL1R1
IL1RN
IL2
IL21R
IL22
IL23R
IL27
IL2RA
IL2RB
IL3
IL4
IL5
IL6
IL6R
IL7R
IL8
IMPDH1
IMPDH2
INHBA
INSR
INSRR
IRAK1
IRAK3
IRAK4
IRF6
IRS1
IRS2
ISL1
ITGA2
ITGA2B
ITGA5
ITGAL
ITGAM
ITGB2
ITGB3
ITK
ITPA
IVL
JAG1
JAK1
JAK2
JAK3
JUN
JUNB
KAT2A
KCNH2
KCNH7
KCNJ11
KCNQ1
KDM4A
KDM5D
KDR
KHSRP
KIF6
KIRREL2
KIT
KLC3
KLK1
KLRC1
KLRD1
KLRK1
KRAS
KRT19
L
LATS1
LCK
LCN2
LDLR
LEP
LEPR
LIF
LIG3
LIMK1
LIMK2
LINC00251
LIPC
LOH19CR1
LPA
LRP1
LRP2
LRRC15
LRRK2
LTA
LTA4H
LTB4R1
LTC4S
LTK
LYN
M
MACO1
MAOA
MAOB
MAP2
MAP2K3
MAP2K5
MAP2K6
MAP4K1
MAP4K3
MAPK10
MAPK13
MAPK14
MAPK15
MAPK4
MAPK7
MAPK8
MAPK9
MAPT
MBP
MC2R
MC4R
MCHR1
MCL1
MDGA2
ME3
MED1
MELK
MET
MGAT4A
MGMT
MIA3
MICB
MIR1206
MIR1307
MIR146A
MIR2053
MIR300
MIR3117
MIR423
MIR4268
MIR426B
MIR492
MIR577
MIR604
MIR618
MKNK2
MLNR
MMP1
MMP2
MMP7
MMP8
MPL
MPO
MRS2
MST1R
MT1F
MT-ATP6
MTHFR
MT-ND1
MTNR1A
MTNR1B
MTOR
MTR
MT-RNR1
MYC
MYD88
MYH6
MYHFR
MYLK
MYLK3
N6AMT1
NAT1
NAT2
NCF4
NEDD4
NEU1
NEU2
NEU3
NFATC1
NFATC2
NFE2L2
NFKB1
NFKBIA
NLRP3
NME1
NME2
NOD2
NOS1
NOS2
NOS3
NOTCH1
NOX4
NPC1
NPHS1
NPPC
NPSR1
NQO1
NQO2
NR0B1
NR0B2
NR1/2
NR1I2
NR1I3
NR2E3
NR3C1
NR3C2
NR5A1
NR5A2
NRG1
NS5b
NT5C2
NTF3
NTRK1
NTRK2
NTRK3
OAS1
OASL
ODC1
OGFOD1
OGFOD2
OPRD1
OPRK1
OPRM1
OR10P1
ORM1
OXSR1
P2RY1
P2RY12
P3H1
P3H2
P3H3
P4HA1
P4HTM
PA
PADI4
PAFAH1B2
PAK1
PAK2
PAK3
PAK4
PAM
PANX1
PAX8
PB1
PC
PCNA
PDE10A
PDE1A
PDE1B
PDE1C
PDE2A
PDE3A
PDE3B
PDE4A
PDE4B
PDE4C
PDE4D
PDE5A
PDE6A
PDE6B
PDE6C
PDE6D
PDE6G
PDE6H
PDE7A
PDE7B
PDE8A
PDE8B
PDE9A
PDGFRA
PDGFRB
PDLIM5
PDPK1
PEAR1
PGR
PHYH
PIK3C2G
PIK3CA
PIK3CD
PIK3CG
PIK3R2
PIM1
PIM3
PIP4K2B
PIP4K2C
PKM
PKN1
PLA2G4A
PLAU
PLAUR
PLCG1
PLEKHN1
PLK1
PLK2
PLK3
PLOD1
PLOD2
PLOD3
PLTP
PNPLA3
POLG
POLH
POLI
POLK
PON1
POR
PPARA
PPARG
PPP1R13L
PPP3CA
PRKAA1
PRKAA2
PRKAB1
PRKAB2
PRKACA
PRKACB
PRKAG1
PRKAG2
PRKAG3
PRKCA
PRKCD
PRKCE
PRKCG
PRKCI
PRKCQ
PRKD1
PRKDC
PRSS1
PSMB1
PSMB5
PTEN
PTGDR
PTGER1
PTGER2
PTGER3
PTGER4
PTGES
PTGIR
PTGIS
PTGS1
PTGS2
PTH
PTH1R
PTK2
PTK2B
PTK6
PTMA
PTPH22
PTPN2
PTPN22
PTPRC
Q9Y5Y6
RAB9A
RAC2
RAD52
RAF1
RALBP1
RAPGEF3
RAPGEF4
RAPGEF5
RARA
RB1
RBX1
RCAN1
RCE1
RECQL
REEP5
REL
RELA
rep
RET
REV3L
RFK
RGS5
RHOA
RIOK1
RIOK2
RIOK3
RIPK1
RIPK2
RIPK4
ROCK2
RORA
RORB
RORC
ROS1
RPP30
RPS19
RPS6KA1
RPS6KA3
RPS6KA6
RRM2B
RSRP1
rt
RUVBL2
RYR1
RYR2
S
S100A10
S100A11
SAG
SBK1
SBK3
SCAP
SCARB1
SCD
SDHB
SDS
SERPINA1
SERPINA6
SERPINA7
SERPINE1
SERPING1
SF3B3
SFTPA1
SGK3
SH2B1
SH2B3
SH3BP2
SHBG
SHMT1
SI
SIGMAR1
SIK1
SIK2
SIK3
SIRT1
SIRT5
SLC10A1
SLC10A2
SLC15A1
SLC15A2
SLC16A1
SLC16A10
SLC16A7
SLC18A2
SLC19A1
SLC22A1
SLC22A11
SLC22A12
SLC22A2
SLC22A3
SLC22A4
SLC22A5
SLC22A6
SLC22A7
SLC22A8
SLC28A2
SLC28A3
SLC29A1
SLC29A3
SLC29A4
SLC2A1
SLC2A4
SLC2A9
SLC30A9
SLC41A1
SLC41A3
SLC47A1
SLC47A2
SLC5A1
SLC5A2
SLC5A4
SLC6A12
SLC6A2
SLC6A3
SLC6A4
SLC6A5
SLC7A11
SLC7A5
SLCO1A2
SLCO1B1
SLCO1B3
SLCO1C1
SLCO2B1
SLCO3A1
SLCO4A1
SLCO4C1
SLPI
SMAD2
SMAD3
SMN1
SMN2
SMPD1
SNCA
SOAT1
SOCS3
SOD1
SORCS2
SPIDR
SPP1
SRC
SRD5A2
SRI
STAT1
STAT2
STAT3
STAT4
STAT5A
STK16
STK17B
STK24
STK26
STK39
STST5B
STX4
SUMO1
SUMO4
SYK
TAC1
TANK
TAPBP
TARDBP
TBK1
TBXA2R
TBXAS1
TCF7L2
TCL1A
TDO2
TDP1
TEAD1
TEC
TEK
TF
TFAP2A
TFPI
TG
TGFB1
TGFBR1
TGFBR2
TGFBR3
TGM2
TH
THBD
THBS1
THRA
THRB
THRSP
TIE1
TJP1
TLR3
TLR4
TLR7
TLR9
TMLHE
TMPRSS2
TNF
TNFAIP3
TNFAIP6
TNFRSF11A
TNFRSF1A
TNFRSF1B
TNFSF10
TNFSF13B
TNNT2
TNRC6A
TNRC6B
TOLLIP
TOMM40
TOP2A
TP53
TPH2
TPM3
TPMT
TRAF1
TRAF3IP2
TRPA1
TRPC5
TRPM6
TRPM7
TRPV1
TRPV4
TSC1
TSC22D3
TSG101
TSHR
ttgR
TUB
TUBA1B
TUBA1C
TUBA3C
TUBA3D
TUBA3E
TUBA4A
TUBB
TUBB1
TUBB2A
TUBB2B
TUBB3
TUBB4A
TUBB6
TUBB8
TUT7
TXK
TXN
TXNRD1
TYK2
TYMP
TYMS
TYMSOS
UBA1
UBR1
UGT1A1
UGT1A10
UGT1A3
UGT1A4
UGT1A6
UGT1A7
UGT1A8
UGT1A9
UGT2A1
UGT2B15
UGT2B17
UGT2B4
UGT2B7
UGT3A1
ULK3
UMOD
USP1
VBX1
VCAM1
VDAC1
VDR
VEGFA
VEGFB
VEGFC
VHL
VIP
VKORC1
VKORC1L1
VMAT2
VWF
WEE1
XDH
XPO5
XRCC1
YARS
YES1
ZAK
ZAP70
ZBTB22
ZMAT4
ZNF215
ZNF697
ZNF816
ZSCAN25
5HT3R

## Sheet: 445 DILI targets
Gene Symbol	Gene ID	Disease Name	Disease ID	Direct Evidence	Inference Network	Inference Score	Reference Count
AASS	10157	Chemical and Drug Induced Liver Injury	MESH:D056486	marker/mechanism	1,2-Dimethylhydrazine|1,4-bis(2-(3,5-dichloropyridyloxy))benzene|2,4-dinitrotoluene|2,6-dinitrotoluene|4,4'-diaminodiphenylmethane|4-toluidine|Acetaminophen|Aflatoxin B1|alpha-Chlorohydrin|Arsenic|Benzo(a)pyrene|bisphenol A|bromobenzene|Carbon Tetrachloride|Cephaloridine|Chlorpyrifos|Cisplatin|Clofibrate|cobaltous chloride|coumarin|Cyclosporine|cypermethrin|cyproconazole|decabromobiphenyl ether|D…	184.96	988
ABCB1	5243	Chemical and Drug Induced Liver Injury	MESH:D056486	marker/mechanism	18alpha-glycyrrhetinic acid|1-Naphthylisothiocyanate|2-Acetylaminofluorene|3-methylquercetin|6-hydroxy-2,5,7,8-tetramethylchroman-2-carboxylic acid|abamectin|Acebutolol|Acenocoumarol|Acetaminophen|acetochlor|acetovanillone|Acetylcysteine|Acrylamide|Adenosine Triphosphate|Aflatoxin B1|alachlor|Aldosterone|aliskiren|allicin|allyl sulfide|alpha-Chlorohydrin|alpha-Tocopherol|Amino Acids, Peptides, an…	698.7	1758
ABCB1A	18671	Chemical and Drug Induced Liver Injury	MESH:D056486	marker/mechanism	1,2-Dimethylhydrazine|1,3-butadiene|1-Naphthylisothiocyanate|2,2',4,4'-tetrabromodiphenyl ether|2,2,5,7,8-pentamethyl-1-hydroxychroman|2-Acetylaminofluorene|2-nitrofluorene|3,4,3',4'-tetrachlorobiphenyl|3,5-diethoxycarbonyl-1,4-dihydrocollidine|4,4'-diaminodiphenylmethane|6-hydroxy-2,5,7,8-tetramethylchroman-2-carboxylic acid|abamectin|Acetaminophen|Adenosine Triphosphate|Aflatoxin B1|Amiodarone|…	375.17	1476
ABCB1B	18669	Chemical and Drug Induced Liver Injury	MESH:D056486	marker/mechanism	1,2-Dimethylhydrazine|2,3,7,8-tetrachlorodibenzofuran|2,4-dinitrotoluene|2,6-dinitrotoluene|2-Acetylaminofluorene|2-nitrofluorene|2-nitropropane|4,4'-diaminodiphenylmethane|4-(N-methyl-N-nitrosamino)-1-(3-pyridyl)-1-butanone|9,10-Dimethyl-1,2-benzanthracene|Acetaminophen|Aflatoxin B1|Amiodarone|Ammonium Chloride|Aspirin|Azoxymethane|Benzo(a)pyrene|Berberine|bifenthrin|bis(4-hydroxyphenyl)sulfone|…	337	1341
ABCC1	4363	Chemical and Drug Induced Liver Injury	MESH:D056486	marker/mechanism	1,2-Dimethylhydrazine|18alpha-glycyrrhetinic acid|1-Naphthylisothiocyanate|2,6-dinitrotoluene|2-Acetylaminofluorene|3-methylquercetin|4,4'-diaminodiphenylmethane|4-nitrophenol|4-phenylbutyric acid|abamectin|Acetaminophen|acetochlor|Acetylcysteine|Adenosine Triphosphate|Aflatoxin B1|allyl alcohol|allyl sulfide|alpha-naphthoflavone|ammonium 2,3,3,3-tetrafluoro-2-(heptafluoropropoxy)-propanoate|Ammo…	503.99	1629
ABCC2	1244	Chemical and Drug Induced Liver Injury	MESH:D056486	marker/mechanism	1-(2-cyano-3,12-dioxooleana-1,9-dien-28-oyl) imidazole|1,3-butadiene|1,4-bis(2-(3,5-dichloropyridyloxy))benzene|1-Naphthylisothiocyanate|2-(2-amino-3-methoxyphenyl)-4H-1-benzopyran-4-one|2,3,7,8-tetrachlorodibenzofuran|2-Acetylaminofluorene|3,4,5,3',4'-pentachlorobiphenyl|4,4'-diaminodiphenylmethane|4-(N-methyl-N-nitrosamino)-1-(3-pyridyl)-1-butanone|8-epidiosbulbin E acetate|Acetaminophen|Acetyl…	678.37	1870
ABI1	10006	Chemical and Drug Induced Liver Injury	MESH:D056486	marker/mechanism	1,2-Dimethylhydrazine|2,2',4,4'-tetrabromodiphenyl ether|2,4-dinitrotoluene|4,4'-diaminodiphenylmethane|Acetaminophen|Acrolein|Acrylamide|Aflatoxin B1|Ammonium Chloride|Atrazine|Benzo(a)pyrene|bisphenol A|Bortezomib|Carbon Tetrachloride|cobaltous chloride|Copper|Copper Sulfate|deoxynivalenol|Doxorubicin|Estradiol|Ethanol|Ethinyl Estradiol|Flavonoids|Fluorouracil|Flutamide|Folic Acid|Gallic Acid|G…	133.45	936
ACOX3	8310	Chemical and Drug Induced Liver Injury	MESH:D056486	marker/mechanism	1,2-Dimethylhydrazine|1-(2-trifluoromethoxyphenyl)-2-nitroethanone|3,4,5,3',4'-pentachlorobiphenyl|4,4'-diaminodiphenylmethane|Acetaminophen|Aflatoxin B1|Ammonium Chloride|Benzo(a)pyrene|bisphenol A|Carbon Tetrachloride|Chlorpyrifos|cyanoginosin LR|Cyclosporine|decamethrin|Dieldrin|Dietary Fats|Dietary Sugars|entacapone|Flutamide|Folic Acid|Methamphetamine|Methapyrilene|methylmercuric chloride|Na…	120.33	908
ACSL1	2180	Chemical and Drug Induced Liver Injury	MESH:D056486	marker/mechanism	1,2-Dimethylhydrazine|1-(2-trifluoromethoxyphenyl)-2-nitroethanone|1-Naphthylisothiocyanate|2,2',4,4'-tetrabromodiphenyl ether|2,3-dimethoxy-1,4-naphthoquinone|2,4-dinitrotoluene|2,6-dinitrotoluene|3,4,3',4'-tetrachlorobiphenyl|4,4'-diaminodiphenylmethane|4-(N-methyl-N-nitrosamino)-1-(3-pyridyl)-1-butanone|9,10-Dimethyl-1,2-benzanthracene|Acetaminophen|Aflatoxin B1|alpha-Chlorohydrin|ammonium 2,3…	392.29	1346
ACTB	60	Chemical and Drug Induced Liver Injury	MESH:D056486	marker/mechanism	1,2-Dimethylhydrazine|1,4-bis(2-(3,5-dichloropyridyloxy))benzene|1-nitronaphthalene|2,2',4,4',5-brominated diphenyl ether|2,2',4,4'-tetrabromodiphenyl ether|2,3,7,8-tetrachlorodibenzofuran|2,4-dinitrotoluene|9,10-Dimethyl-1,2-benzanthracene|abamectin|Acetaminophen|Acrolein|Acrylamide|Aflatoxin B1|Alloxan|alpha-Chlorohydrin|Ammonium Chloride|Arsenic|Arsenic Trioxide|arsenite|Aspirin|Benzene|Benzo(…	345.4	1292
ACTN4	81	Chemical and Drug Induced Liver Injury	MESH:D056486	marker/mechanism	2,3,7,8-tetrachlorodibenzofuran|2,6-dinitrotoluene|3,4,5,3',4'-pentachlorobiphenyl|9,10-Dimethyl-1,2-benzanthracene|Acetaminophen|Aflatoxin B1|alpha-Chlorohydrin|Ammonium Chloride|arsenite|Benzo(a)pyrene|bisphenol A|bromobenzene|Carvedilol|cobaltous chloride|cyanoginosin LR|Cyclosporine|Dibutyl Phthalate|Dietary Fats|Doxorubicin|Endosulfan|Estradiol|Ethanol|Ethinyl Estradiol|Flavonoids|hexabromoc…	98.06	709
ACTR3	10096	Chemical and Drug Induced Liver Injury	MESH:D056486	marker/mechanism	1,2-Dimethylhydrazine|1,4-bis(2-(3,5-dichloropyridyloxy))benzene|2,2',4,4',5-brominated diphenyl ether|2,4-dinitrotoluene|Acetaminophen|Acrolein|Aflatoxin B1|Ammonium Chloride|Arsenic Trioxide|Aspirin|Benzo(a)pyrene|Benztropine|bisphenol A|Cadmium|Cannabidiol|Carbon Tetrachloride|Chlorodiphenyl (54% Chlorine)|Cisplatin|Clozapine|Copper|Copper Sulfate|Cyclosporine|Dexamethasone|Dibutyl Phthalate|D…	149.63	927
ADAM8	101	Chemical and Drug Induced Liver Injury	MESH:D056486	marker/mechanism	1,2-Dimethylhydrazine|1-Naphthylisothiocyanate|2,6-dinitrotoluene|9,10-Dimethyl-1,2-benzanthracene|Acetaminophen|Aflatoxin B1|amphotericin B, deoxycholate drug combination|Atrazine|Benzo(a)pyrene|bis(4-hydroxyphenyl)sulfone|bisphenol A|Cadmium Chloride|Carbofuran|Carbon Tetrachloride|Cephaloridine|Choline|Cisplatin|Copper Sulfate|cyanoginosin LR|Doxorubicin|Endosulfan|Estradiol|Ethanol|Ethinyl Es…	143.32	1027
ADIPOQ	9370	Chemical and Drug Induced Liver Injury	MESH:D056486	therapeutic	2,2',4,4',5-brominated diphenyl ether|2,2',4,4'-tetrabromodiphenyl ether|3,4,3',4'-tetrachlorobiphenyl|3,4,5,3',4'-pentachlorobiphenyl|Acarbose|Acetylcysteine|Aflatoxin B1|Allopurinol|aloe emodin|Aluminum|Amlodipine|Ammonium Chloride|argan oil|Arsenic|Arsenic Trioxide|Atorvastatin|Benzbromarone|Benzene|Benzo(a)pyrene|Berberine|beta Carotene|beta-hexachlorocyclohexane|Bezafibrate|bis(2-ethylhexyl)…	411.61	1091
AGT	183	Chemical and Drug Induced Liver Injury	MESH:D056486	marker/mechanism	1,4-bis(2-(3,5-dichloropyridyloxy))benzene|2,2',4,4',5-brominated diphenyl ether|2,2',4,4'-tetrabromodiphenyl ether|2-(2-amino-3-methoxyphenyl)-4H-1-benzopyran-4-one|2,3,7,8-tetrachlorodibenzofuran|2,6-dinitrotoluene|3,4,3',4'-tetrachlorobiphenyl|3-methylquercetin|4,4'-hexafluorisopropylidene diphenol|4-oxo-2-nonenal|4-phenylbutyric acid|8-epi-prostaglandin F2alpha|Acetaminophen|acetovanillone|Ac…	512.27	1572
AHR	196	Chemical and Drug Induced Liver Injury	MESH:D056486	marker/mechanism	1,2-Dimethylhydrazine|1-(2-trifluoromethoxyphenyl)-2-nitroethanone|1,4-bis(2-(3,5-dichloropyridyloxy))benzene|1-Naphthylisothiocyanate|2,2',4,4',5-brominated diphenyl ether|2,2',4,4'-tetrabromodiphenyl ether|2-(2-amino-3-methoxyphenyl)-4H-1-benzopyran-4-one|2,3,3',4,4',5-hexachlorobiphenyl|2,3,7,8-tetrachlorodibenzofuran|2,4-dichlorophenol|2-Acetylaminofluorene|2-nitrofluorene|2-tert-butyl-4-quin…	478.67	1569
AIFM1	9131	Chemical and Drug Induced Liver Injury	MESH:D056486	marker/mechanism	1,2-Dimethylhydrazine|1-(2-trifluoromethoxyphenyl)-2-nitroethanone|2-(2-amino-3-methoxyphenyl)-4H-1-benzopyran-4-one|3-methyladenine|6-hydroxy-2,5,7,8-tetramethylchroman-2-carboxylic acid|Acetaminophen|Acetylcysteine|Acrolein|Aflatoxin B1|alpha-Chlorohydrin|Amiodarone|Ammonium Chloride|Arsenic Trioxide|arsenite|Artesunate|Atrazine|Benzo(a)pyrene|BGP 15|bis(4-hydroxyphenyl)sulfone|bisphenol A|Bort…	277.18	1302
AKR1A1	10327	Chemical and Drug Induced Liver Injury	MESH:D056486	marker/mechanism	1,2-Dimethylhydrazine|2,2',4,4',5-brominated diphenyl ether|2,2',4,4'-tetrabromodiphenyl ether|2,4-dinitrotoluene|2,6-dinitrotoluene|3,5,5-trimethylhexanoylferrocene|Acrolein|Aflatoxin B1|allyl sulfide|alpha-Chlorohydrin|Amiodarone|Ammonium Chloride|Arecoline|Arsenic Trioxide|Ascorbic Acid|Atrazine|Benzbromarone|Benzo(a)pyrene|Betaine|beta-Naphthoflavone|bisphenol A|Cadmium Chloride|Caffeine|Caps…	221.99	720
ALB	213	Chemical and Drug Induced Liver Injury	MESH:D056486	marker/mechanism	1,2-Dimethylhydrazine|1,3-butadiene|1-nitronaphthalene|2,2',4,4',5-brominated diphenyl ether|2,2',4,4'-tetrabromodiphenyl ether|2-(2-amino-3-methoxyphenyl)-4H-1-benzopyran-4-one|2,4-dichlorophenol|2,6-dinitrotoluene|2-Acetylaminofluorene|3,4,5,3',4'-pentachlorobiphenyl|3-amino-1-methyl-5H-pyrido(4,3-b)indole|4-biphenylamine|4-nitrophenol|6-hydroxy-2,5,7,8-tetramethylchroman-2-carboxylic acid|abac…	837.25	1922
ALDH1L2	160428	Chemical and Drug Induced Liver Injury	MESH:D056486	marker/mechanism	1,2-Dimethylhydrazine|1-Naphthylisothiocyanate|2,2',4,4',5-brominated diphenyl ether|2,2',4,4'-tetrabromodiphenyl ether|2,3,7,8-tetrachlorodibenzofuran|2,4-dinitrotoluene|2,6-dinitrotoluene|4,4'-diaminodiphenylmethane|Acrylamide|Aflatoxin B1|Aluminum|Arsenic|arsenite|Benzo(a)pyrene|bisphenol A|Cadmium|Carbon Tetrachloride|Choline|cobaltous chloride|Copper|Cyclosporine|Dasatinib|decamethrin|Dexame…	182.98	747
ALDH9A1	223	Chemical and Drug Induced Liver Injury	MESH:D056486	marker/mechanism	1,2-Dimethylhydrazine|2,2',4,4'-tetrabromodiphenyl ether|2,4-dinitrotoluene|Acetaminophen|Aflatoxin B1|alpha-Chlorohydrin|Ammonium Chloride|Arecoline|arsenite|Atrazine|Benzo(a)pyrene|bisphenol A|bromobenzene|Cadmium Chloride|Caffeine|Cannabidiol|Carbon Tetrachloride|Chlorpyrifos|Choline|ciprofibrate|Cisplatin|Clofibrate|Copper|Copper Sulfate|Cyclosporine|Dibutyl Phthalate|Dietary Fats|Diethylhexy…	194.91	1096
ALDOB	229	Chemical and Drug Induced Liver Injury	MESH:D056486	marker/mechanism	1,3-butadiene|2,2',4,4'-tetrabromodiphenyl ether|3,4,5,3',4'-pentachlorobiphenyl|Acetaminophen|Aflatoxin B1|Alcohols|ammonium 2,3,3,3-tetrafluoro-2-(heptafluoropropoxy)-propanoate|Ammonium Chloride|Ampicillin|Atrazine|Benzo(a)pyrene|bisphenol A|Bosentan|Cadmium Chloride|Clotrimazole|Clozapine|cobaltous chloride|Copper|Copper Sulfate|Cyclosporine|deoxynivalenol|Dexamethasone|Dibutyl Phthalate|Dich…	209.25	914
AMBP	259	Chemical and Drug Induced Liver Injury	MESH:D056486	marker/mechanism	1,2-Dimethylhydrazine|1-(2-trifluoromethoxyphenyl)-2-nitroethanone|2,2',4,4'-tetrabromodiphenyl ether|2,4-Dinitrophenol|3,4,5,3',4'-pentachlorobiphenyl|Acetaminophen|Acrylamide|Aflatoxin B1|Aluminum|Ammonium Chloride|Amphotericin B|Arsenic Trioxide|Atrazine|benazepril|Benzo(a)pyrene|bisphenol A|bromobenzene|Buthionine Sulfoximine|Cadmium|Cadmium Chloride|Carbon Tetrachloride|Catechin|chloroacetal…	197.62	982
ANXA2	302	Chemical and Drug Induced Liver Injury	MESH:D056486	marker/mechanism	1,2-Dimethylhydrazine|1-Naphthylisothiocyanate|2,2',4,4'-tetrabromodiphenyl ether|2,3-dimethoxy-1,4-naphthoquinone|2,6-dinitrotoluene|2-nitrofluorene|3,4,5,3',4'-pentachlorobiphenyl|4,4'-diaminodiphenylmethane|4-(N-methyl-N-nitrosamino)-1-(3-pyridyl)-1-butanone|4-toluidine|9,10-Dimethyl-1,2-benzanthracene|Acetaminophen|Aflatoxin B1|Alitretinoin|alpha-Chlorohydrin|Ammonium Chloride|amphotericin B,…	292.71	1219
ANXA6	309	Chemical and Drug Induced Liver Injury	MESH:D056486	marker/mechanism	1,2-Dimethylhydrazine|1-nitronaphthalene|2,4-dinitrotoluene|2,6-dinitrotoluene|4,4'-diaminodiphenylmethane|Acetaminophen|Aflatoxin B1|Ammonium Chloride|arsenite|Benzo(a)pyrene|Benztropine|bis(4-hydroxyphenyl)sulfone|bisphenol A|Carbon Tetrachloride|Cisplatin|Clozapine|Copper|Copper Sulfate|Cyclosporine|cylindrospermopsin|Cytarabine|Dexamethasone|Doxorubicin|Drugs, Chinese Herbal|Endosulfan|Estrad…	179.77	970
APOA1	335	Chemical and Drug Induced Liver Injury	MESH:D056486	marker/mechanism	1-Naphthylisothiocyanate|2,4-dinitrotoluene|2,6-dinitrotoluene|3,4,5,3',4'-pentachlorobiphenyl|Acetaminophen|Acrolein|Aflatoxin B1|Alitretinoin|alpha-Tocopherol|Ammonia|ammonium 2,3,3,3-tetrafluoro-2-(heptafluoropropoxy)-propanoate|amphotericin B, deoxycholate drug combination|Ascorbic Acid|Aspirin|Atazanavir Sulfate|Atenolol|Atrazine|Benzo(a)pyrene|Bezafibrate|bis(4-hydroxyphenyl)sulfone|bisphen…	381.95	1391
APOE	348	Chemical and Drug Induced Liver Injury	MESH:D056486	marker/mechanism	2,3,7,8-tetrachlorodibenzofuran|3,4,5,3',4'-pentachlorobiphenyl|3,5,5-trimethylhexanoylferrocene|6-methyl-2-(phenylethynyl)pyridine|8-epi-prostaglandin F2alpha|9,10-Dimethyl-1,2-benzanthracene|Acenocoumarol|Acetaminophen|Acetylcysteine|Acrolein|Aflatoxin B1|alpha-Chlorohydrin|alpha-Tocopherol|Amiodarone|Ammonium Chloride|Arsenic|Arsenic Trioxide|arsenite|Ascorbic Acid|Aspirin|Atorvastatin|Benzo(a…	372.74	1412
APOH	350	Chemical and Drug Induced Liver Injury	MESH:D056486	marker/mechanism	1,3-butadiene|Acetaminophen|acetochlor|Aflatoxin B1|Amiodarone|Ammonia|Ammonium Chloride|Arsenic|Atrazine|Benzbromarone|Benzo(a)pyrene|bisphenol A|bromobenzene|Buthionine Sulfoximine|Carbon Tetrachloride|Chenodeoxycholic Acid|Cisplatin|Clofibrate|Copper|Copper Sulfate|Cyclosporine|Estradiol|Ethinyl Estradiol|gemcitabine|glyphosate|Iron|methyleugenol|methylmercuric chloride|Methylmercury Compounds…	153.21	919
ARG1	383	Chemical and Drug Induced Liver Injury	MESH:D056486	marker/mechanism	1-bromopropane|2,5-hexanedione|3,4,5,3',4'-pentachlorobiphenyl|4,4'-diaminodiphenylmethane|Acetaminophen|Acrylamide|Aflatoxin B1|allyl sulfide|alpha-Chlorohydrin|Aluminum|Amiodarone|Amitriptyline|amlexanox|Ammonium Chloride|Ampicillin|Arsenic|Arsenic Trioxide|Azoxymethane|Benzbromarone|Benzo(a)pyrene|bicalutamide|bis(4-hydroxyphenyl)sulfone|bisphenol A|Blood Glucose|boric acid|bromobenzene|Butyla…	348.55	1379
ARNT	405	Chemical and Drug Induced Liver Injury	MESH:D056486	marker/mechanism	1,2-Dimethylhydrazine|2-(2-amino-3-methoxyphenyl)-4H-1-benzopyran-4-one|2,3,7,8-tetrachlorodibenzofuran|2-tert-butyl-4-quinone|3,4,3',4'-tetrachlorobiphenyl|3,4,5,3',4'-pentachlorobiphenyl|6-formylindolo(3,2-b)carbazole|9,10-Dimethyl-1,2-benzanthracene|Acetylcysteine|Acrolein|Aflatoxin B1|alpha-naphthoflavone|Amphotericin B|Apigenin|arsenite|Atrazine|Benzo(a)pyrene|beta-Naphthoflavone|bifenthrin|…	288.24	839
ATG5	9474	Chemical and Drug Induced Liver Injury	MESH:D056486	marker/mechanism	1,2-Dimethylhydrazine|2-(2-amino-3-methoxyphenyl)-4H-1-benzopyran-4-one|3-Hydroxybutyric Acid|3-methyladenine|6-formylindolo(3,2-b)carbazole|Acetaminophen|Acetylcysteine|Acrolein|Acrylamide|Aflatoxin B1|Amiodarone|Arsenic Trioxide|arsenite|Artesunate|Atorvastatin|Atrazine|Benzo(a)pyrene|bis(4-hydroxyphenyl)sulfone|bisphenol A|Bortezomib|Cadmium|Cadmium Chloride|Capsaicin|Carbon Tetrachloride|Chlo…	283.67	1147
ATOH8	84913	Chemical and Drug Induced Liver Injury	MESH:D056486	marker/mechanism	1,2-Dimethylhydrazine|1,4-bis(2-(3,5-dichloropyridyloxy))benzene|Acetaminophen|Acrylamide|Aflatoxin B1|Benzo(a)pyrene|bisphenol A|Carbon Tetrachloride|Copper|Cyclosporine|Dexamethasone|Dibutyl Phthalate|dimethyl-4-toluidine|Doxorubicin|Endosulfan|Estradiol|Ethinyl Estradiol|Fluorouracil|Flutamide|Formaldehyde|Genistein|hexabromocyclododecane|Leflunomide|manganese chloride|Methamphetamine|Methapyr…	133.97	848
ATP6V1D	51382	Chemical and Drug Induced Liver Injury	MESH:D056486	marker/mechanism	1,2-Dimethylhydrazine|1-Naphthylisothiocyanate|2,2',4,4'-tetrabromodiphenyl ether|2,4-dinitrotoluene|2,6-dinitrotoluene|2-Acetylaminofluorene|2-nitrofluorene|2-nitropropane|4,4'-diaminodiphenylmethane|4-(N-methyl-N-nitrosamino)-1-(3-pyridyl)-1-butanone|Acetaminophen|Acrolein|Acrylamide|Aflatoxin B1|arsenite|Atrazine|Benzo(a)pyrene|bisphenol A|Cadmium Chloride|Chlorodiphenyl (54% Chlorine)|Cocaine…	150.36	889
BAX	581	Chemical and Drug Induced Liver Injury	MESH:D056486	marker/mechanism	1,2-Dimethylhydrazine|1,3-butadiene|1,3-dichloro-2-propanol|1,4-bis(2-(3,5-dichloropyridyloxy))benzene|16,16-Dimethylprostaglandin E2|18alpha-glycyrrhetinic acid|1-Naphthylisothiocyanate|2,2',4,4'-tetrabromodiphenyl ether|2-(2-amino-3-methoxyphenyl)-4H-1-benzopyran-4-one|2,4-dinitrotoluene|2,5-hexanedione|2,6-dinitrotoluene|2-Acetylaminofluorene|2''-galloylhyperin|2-nitrofluorene|2-nitropropane|3…	1223.32	2237
BDH1	622	Chemical and Drug Induced Liver Injury	MESH:D056486	marker/mechanism	1,2-Dimethylhydrazine|1,3-butadiene|1-Naphthylisothiocyanate|2,6-dinitrotoluene|3,4,3',4'-tetrachlorobiphenyl|3,4,5,3',4'-pentachlorobiphenyl|4,4'-diaminodiphenylmethane|Acetaminophen|Acrylamide|Aflatoxin B1|Ammonium Chloride|Arsenic Trioxide|Benzo(a)pyrene|bisphenol A|Carbon Tetrachloride|ciprofibrate|Cisplatin|Clofibrate|cobaltous chloride|Copper|Cycloheximide|Cyclophosphamide|Cyclosporine|Dexa…	215.38	1094
BDKRB2	624	Chemical and Drug Induced Liver Injury	MESH:D056486	marker/mechanism	2,2',4,4',5-brominated diphenyl ether|4-amino-2,6-dinitrotoluene|Acetaminophen|Adenosine Triphosphate|Aflatoxin B1|allyl isothiocyanate|Aluminum|Amlodipine|Atenolol|Atropine|Azoxymethane|benazepril|Benzbromarone|Benzo(a)pyrene|bisphenol A|candesartan|Capsaicin|Captopril|Carbon Tetrachloride|Ceruletide|Cholesterol, Dietary|Cisplatin|Copper Sulfate|cyanoginosin LR|Cyclophosphamide|Dibutyl Phthalate…	179.52	975
BLVRB	645	Chemical and Drug Induced Liver Injury	MESH:D056486	marker/mechanism	1,3-butadiene|2,3,7,8-tetrachlorodibenzofuran|3,4,5,3',4'-pentachlorobiphenyl|3,5,5-trimethylhexanoylferrocene|Acrylamide|andrographolide|Arsenic Trioxide|Benzo(a)pyrene|beta-Naphthoflavone|bisphenol A|Bortezomib|Cadmium|Cadmium Chloride|Cannabidiol|Carbon Tetrachloride|Cephaloridine|Cisplatin|Clofibrate|cobaltous chloride|Copper|Copper Sulfate|Cullen corylifolium extract|cupric chloride|cyanogin…	198.06	786
BPNT1	10380	Chemical and Drug Induced Liver Injury	MESH:D056486	marker/mechanism	1,2-Dimethylhydrazine|2,4-dinitrotoluene|2,6-dinitrotoluene|4-amino-2,6-dinitrotoluene|Acetaminophen|Ammonium Chloride|Arsenic|Atrazine|bisphenol A|Carbon Tetrachloride|Chlorpyrifos|Cisplatin|Copper|Cyclosporine|Dexamethasone|Flutamide|Folic Acid|folpet|Hydroxyurea|Leflunomide|methylmercuric chloride|nefazodone|Nickel|N-Methyl-3,4-methylenedioxyamphetamine|pentabromodiphenyl ether|Pentachlorophen…	107.32	798
BRD4	23476	Chemical and Drug Induced Liver Injury	MESH:D056486	marker/mechanism	1,2-Dimethylhydrazine|1,3-butadiene|2,2',4,4'-tetrabromodiphenyl ether|4,4'-diaminodiphenylmethane|Acetaminophen|Acetazolamide|Aflatoxin B1|Aspirin|Atrazine|Benzo(a)pyrene|bisphenol A|Ceruletide|Cisplatin|Cocaine|Cyclosporine|decabromobiphenyl ether|Doxorubicin|Ethanol|Flutamide|Folic Acid|glyphosate|Hydrogen Peroxide|Leflunomide|lipopolysaccharide, E coli O55-B5|lipopolysaccharide, Escherichia c…	96.55	801
BTD	686	Chemical and Drug Induced Liver Injury	MESH:D056486	marker/mechanism	1,2-Dimethylhydrazine|2,4-dinitrotoluene|Acetaminophen|Acrylamide|Aflatoxin B1|Benzo(a)pyrene|bis(4-hydroxyphenyl)sulfone|bisphenol A|Cadmium Chloride|Cannabidiol|Carbon Tetrachloride|chromium hexavalent ion|Cisplatin|Clofibrate|cobaltous chloride|Copper Sulfate|Cyclosporine|decabromobiphenyl ether|Dexamethasone|Doxorubicin|Environmental Pollutants|Estradiol|ethylene dichloride|Flutamide|Folic Ac…	121.54	867
C3	718	Chemical and Drug Induced Liver Injury	MESH:D056486	marker/mechanism	1,2-Dimethylhydrazine|1,4-bis(2-(3,5-dichloropyridyloxy))benzene|1-Naphthylisothiocyanate|3,4,5,3',4'-pentachlorobiphenyl|4,4'-diaminodiphenylmethane|9,10-Dimethyl-1,2-benzanthracene|Acetaminophen|Acetylcysteine|Aflatoxin B1|Aluminum|Aluminum Oxide|Ammonium Chloride|amphotericin B, deoxycholate drug combination|Androgens|Arsenic Trioxide|arsenite|Ascorbic Acid|Atorvastatin|Azoxymethane|Benzo(a)py…	314.33	1327
CA3	761	Chemical and Drug Induced Liver Injury	MESH:D056486	marker/mechanism	2,4-dinitrotoluene|2,6-dinitrotoluene|3,4,5,3',4'-pentachlorobiphenyl|Acetaminophen|Acetazolamide|Acrylamide|Aflatoxin B1|alpha-Chlorohydrin|Arsenic Trioxide|Benzo(a)pyrene|beta-Naphthoflavone|bisphenol A|bromobenzene|Cadmium Chloride|Carbon Tetrachloride|Celecoxib|Chlorodiphenyl (54% Chlorine)|Copper|coumarin|Cyclosporine|decamethrin|Dexamethasone|Diethylhexyl Phthalate|Diethylnitrosamine|Dimeth…	139.29	934
CADPS2	93664	Chemical and Drug Induced Liver Injury	MESH:D056486	marker/mechanism	1,2-Dimethylhydrazine|3,4,5,3',4'-pentachlorobiphenyl|Acrylamide|Aflatoxin B1|Amiodarone|Benzbromarone|Benzo(a)pyrene|bis(4-hydroxyphenyl)sulfone|bisphenol A|Cadmium|Chlorpyrifos|Choline|Cisplatin|Clofibrate|cobaltous chloride|Copper|Cyclosporine|Dietary Fats|Diethylnitrosamine|Drugs, Chinese Herbal|Endosulfan|Estradiol|Ethanol|Ethinyl Estradiol|Etoposide|Folic Acid|Formaldehyde|Ketolides|Lipopol…	152.21	556
CANX	821	Chemical and Drug Induced Liver Injury	MESH:D056486	marker/mechanism	1,2-Dimethylhydrazine|2,2',4,4'-tetrabromodiphenyl ether|2,4-dinitrotoluene|Acetaminophen|Acrolein|Acrylamide|Aflatoxin B1|alpha-Tocopherol|Ammonium Chloride|Arsenic Trioxide|Aspirin|Atrazine|Benzo(a)pyrene|bisphenol A|Cadmium Chloride|Carbon Tetrachloride|Carbonyl Cyanide m-Chlorophenyl Hydrazone|Carboplatin|Cephaloridine|Chlorogenic Acid|Cisplatin|Clofibrate|Clozapine|cobaltous chloride|Copper …	219.53	1049
CAP1	10487	Chemical and Drug Induced Liver Injury	MESH:D056486	marker/mechanism	1,2-Dimethylhydrazine|4,4'-diaminodiphenylmethane|Acetaminophen|Acrolein|Aflatoxin B1|Ammonium Chloride|Benzo(a)pyrene|bisphenol A|Cadmium|Carbon Tetrachloride|Chlorodiphenyl (54% Chlorine)|Chlorpyrifos|cobaltous chloride|Copper Sulfate|Cyclosporine|Dibutyl Phthalate|Doxorubicin|Estradiol|Ethanol|Folic Acid|Genistein|glyphosate|Haloperidol|imidacloprid|Lead|lipopolysaccharide, E coli O55-B5|Metha…	120.23	911
CAR3	12350	Chemical and Drug Induced Liver Injury	MESH:D056486	marker/mechanism	1,2-Dimethylhydrazine|1-(2-trifluoromethoxyphenyl)-2-nitroethanone|1,3-butadiene|1,4-bis(2-(3,5-dichloropyridyloxy))benzene|1-aminobenzotriazole|1-Naphthylisothiocyanate|2,2',4,4'-tetrabromodiphenyl ether|2,2,5,7,8-pentamethyl-1-hydroxychroman|2,3,7,8-tetrachlorodibenzofuran|3,4,3',4'-tetrachlorobiphenyl|3,4,5,3',4'-pentachlorobiphenyl|4,4'-diaminodiphenylmethane|9,10-Dimethyl-1,2-benzanthracene|…	267.95	1191
CAT	847	Chemical and Drug Induced Liver Injury	MESH:D056486	marker/mechanism	1,2-Dimethylhydrazine|1,3-dichloro-2-propanol|1-bromopropane|1-Naphthylisothiocyanate|2,2',4,4',5-brominated diphenyl ether|2,2',4,4'-tetrabromodiphenyl ether|2-(2-amino-3-methoxyphenyl)-4H-1-benzopyran-4-one|2,4-dichlorophenol|2,4-dinitrotoluene|2-Acetylaminofluorene|2-nitropropane|3,4,5,3',4'-pentachlorobiphenyl|3-(5-(2,3-dichlorophenyl)-1H-tetrazol-1-yl)methylpyridine|3-methyladenine|3-methylq…	1405.45	2279
CCDC80	151887	Chemical and Drug Induced Liver Injury	MESH:D056486	marker/mechanism	1,2-Dimethylhydrazine|3,4,5,3',4'-pentachlorobiphenyl|9,10-Dimethyl-1,2-benzanthracene|Acetaminophen|alpha-Chlorohydrin|Benzo(a)pyrene|beta-Naphthoflavone|Bilirubin|bis(4-hydroxyphenyl)sulfone|bisphenol A|Cadmium Chloride|Carbon Tetrachloride|Chlorpyrifos|Choline|Cisplatin|Copper|Dietary Fats|Diethylnitrosamine|Doxorubicin|Endosulfan|Estradiol|Ethanol|Ethinyl Estradiol|ethylene dichloride|fiproni…	137.08	933
CCL2	6347	Chemical and Drug Induced Liver Injury	MESH:D056486	marker/mechanism	1,2-Dimethylhydrazine|1,4-bis(2-(3,5-dichloropyridyloxy))benzene|1-Naphthylisothiocyanate|2,2',4,4'-tetrabromodiphenyl ether|2-(2-amino-3-methoxyphenyl)-4H-1-benzopyran-4-one|2-Acetylaminofluorene|3,4,3',4'-tetrachlorobiphenyl|3,4,5,3',4'-pentachlorobiphenyl|3-(5-(2,3-dichlorophenyl)-1H-tetrazol-1-yl)methylpyridine|4,4'-diaminodiphenylmethane|4,4'-hexafluorisopropylidene diphenol|4-(N-methyl-N-ni…	821.01	2023
CCR2	729230	Chemical and Drug Induced Liver Injury	MESH:D056486	marker/mechanism	1,3-butadiene|2,2',4,4'-tetrabromodiphenyl ether|5-aminoisoquinolinone|Acetaminophen|Acrylamide|Aflatoxin B1|Alitretinoin|Ammonia|Ammonium Chloride|Amphotericin B|Arsenic|Azoxymethane|Benzo(a)pyrene|bisphenol A|caffeic acid|Carbon Tetrachloride|Catechin|Celecoxib|ceric oxide|Chenodeoxycholic Acid|Choline|Cisplatin|Cocaine|Curcumin|Cyclosporine|Deoxycholic Acid|deoxynivalenol|Dietary Fats|Diethylh…	222.79	1212
CCT3	7203	Chemical and Drug Induced Liver Injury	MESH:D056486	marker/mechanism	1,2-Dimethylhydrazine|2,2',4,4',5-brominated diphenyl ether|2,2',4,4'-tetrabromodiphenyl ether|2,4-dinitrotoluene|2,6-dinitrotoluene|2-nitrofluorene|4-amino-2,6-dinitrotoluene|4-(N-methyl-N-nitrosamino)-1-(3-pyridyl)-1-butanone|Acetaminophen|Acrylamide|Aflatoxin B1|Albendazole|alpha-Chlorohydrin|Arsenic Trioxide|Atrazine|Benzo(a)pyrene|beta-Naphthoflavone|bisphenol A|Carbon Tetrachloride|chromium…	208.1	991
CCT5	22948	Chemical and Drug Induced Liver Injury	MESH:D056486	marker/mechanism	1,2-Dimethylhydrazine|1-(2-trifluoromethoxyphenyl)-2-nitroethanone|2,2',4,4',5-brominated diphenyl ether|2,2',4,4'-tetrabromodiphenyl ether|2,4-dinitrotoluene|2,6-dinitrotoluene|9,10-Dimethyl-1,2-benzanthracene|Acrylamide|Aflatoxin B1|alpha-Chlorohydrin|arsenite|Atrazine|bisphenol A|Cadmium|Cadmium Chloride|Carbon Tetrachloride|Chlorodiphenyl (54% Chlorine)|Clofibrate|cobaltous chloride|Copper|Cy…	191.94	694
CDC25B	994	Chemical and Drug Induced Liver Injury	MESH:D056486	marker/mechanism	2,3,7,8-tetrachlorodibenzofuran|2,3-dimethoxy-1,4-naphthoquinone|2,6-dinitrotoluene|Acetaminophen|Acrylamide|Adenosine Triphosphate|Aflatoxin B1|alpha-Chlorohydrin|Ammonium Chloride|Arsenic|Arsenic Trioxide|arsenite|Atrazine|Benzo(a)pyrene|bis(4-hydroxyphenyl)sulfone|bisphenol A|Busulfan|Cadmium Chloride|Caffeine|Carboplatin|Carmustine|Chlorodiphenyl (54% Chlorine)|Choline|chromium hexavalent ion…	237.87	982
CDS1	1040	Chemical and Drug Induced Liver Injury	MESH:D056486	marker/mechanism	2,4-dinitrotoluene|4,4'-diaminodiphenylmethane|Acrylamide|Ammonium Chloride|Arsenic Trioxide|Aspirin|Benzo(a)pyrene|bisphenol A|Cannabidiol|Carbon Tetrachloride|Chlorodiphenyl (54% Chlorine)|cobaltous chloride|Copper|Cyclosporine|dimethyl-4-toluidine|Doxorubicin|Endosulfan|Estradiol|Ethinyl Estradiol|furan|Iron|Lead|Methotrexate|Nicotine|pirinixic acid|Pravastatin|Propylthiouracil|Quercetin|Roten…	103.88	563
CELA1	1990	Chemical and Drug Induced Liver Injury	MESH:D056486	marker/mechanism	1,2-Dimethylhydrazine|1,4-bis(2-(3,5-dichloropyridyloxy))benzene|4,4'-diaminodiphenylmethane|4-toluidine|Aflatoxin B1|Ammonium Chloride|Arsenic Trioxide|Atrazine|Benzo(a)pyrene|beta-Naphthoflavone|bisphenol A|Cadmium|Cadmium Chloride|Carbon Tetrachloride|Choline|Clofibrate|cobaltous chloride|Cyclosporine|Dexamethasone|Dichloroacetic Acid|Dietary Fats|Dietary Sucrose|Diethylhexyl Phthalate|Diethyl…	140.98	582
CFAP20	29105	Chemical and Drug Induced Liver Injury	MESH:D056486	marker/mechanism	1,2-Dimethylhydrazine|1-Naphthylisothiocyanate|2,4-dinitrotoluene|2,6-dinitrotoluene|4,4'-diaminodiphenylmethane|Acetaminophen|arsenite|Benzo(a)pyrene|bisphenol A|Cadmium|Cadmium Chloride|Carbon Tetrachloride|Cisplatin|Copper Sulfate|cyclonite|Cyclosporine|Dietary Fats|Doxorubicin|Estradiol|Ethanol|Flutamide|Folic Acid|furan|Indomethacin|nefazodone|Nickel|pantogab|pirinixic acid|Sesame Oil|sodium…	112.55	950
CFH	3075	Chemical and Drug Induced Liver Injury	MESH:D056486	marker/mechanism	1,2-Dimethylhydrazine|1,4-bis(2-(3,5-dichloropyridyloxy))benzene|1-Naphthylisothiocyanate|2,2',4,4'-tetrabromodiphenyl ether|2,4-dinitrotoluene|2,6-dinitrotoluene|4,4'-diaminodiphenylmethane|Acetaminophen|Aflatoxin B1|Ammonium Chloride|arsenite|Astemizole|Atrazine|Azoxymethane|Benzo(a)pyrene|bis(4-hydroxyphenyl)sulfone|bisphenol A|Cadmium|Cadmium Chloride|Carbon Tetrachloride|Chlorpromazine|Cispl…	217.42	1190
CHRM3	1131	Chemical and Drug Induced Liver Injury	MESH:D056486	marker/mechanism	9,10-Dimethyl-1,2-benzanthracene|Acetaminophen|Acetylcysteine|Acrolein|Acrylamide|Aflatoxin B1|alpha-Chlorohydrin|AM 1241|Ammonium Chloride|Arecoline|Arsenic|Arsenic Trioxide|arsenite|Atrazine|Atropine|Benzo(a)pyrene|bisphenol A|brucine|Cadmium Chloride|Carbon Tetrachloride|Chlorpyrifos|Copper|Diazinon|Dibutyl Phthalate|Dichlorvos|Diethylstilbestrol|Dimethoate|Endosulfan|Environmental Pollutants|…	156.77	942
CKB	1152	Chemical and Drug Induced Liver Injury	MESH:D056486	marker/mechanism	1,2-Dimethylhydrazine|1-bromopropane|2,2',4,4',5-brominated diphenyl ether|2,3,7,8-tetrachlorodibenzofuran|2,6-dinitrotoluene|3-methyladenine|Acetaminophen|Acetylcysteine|Acrylamide|Ammonium Chloride|Ampicillin|Arsenic Trioxide|arsenite|Atrazine|Azathioprine|Benzo(a)pyrene|Benztropine|Betaine|bis(4-hydroxyphenyl)sulfone|bisphenol A|Blood Glucose|Cadmium|Cadmium Chloride|Carbamazepine|Carbon Tetra…	289.03	1181
CLU	1191	Chemical and Drug Induced Liver Injury	MESH:D056486	marker/mechanism	1,2-Dimethylhydrazine|1-Naphthylisothiocyanate|2,2',4,4'-tetrabromodiphenyl ether|2,3-dimethoxy-1,4-naphthoquinone|2,5-hexanedione|2-Acetylaminofluorene|3,4,3',4'-tetrachlorobiphenyl|3,4,5,3',4'-pentachlorobiphenyl|4,4'-diaminodiphenylmethane|9,10-Dimethyl-1,2-benzanthracene|Acetaminophen|Acrylamide|Aflatoxin B1|alpha-Chlorohydrin|Aluminum Oxide|Ammonia|ammonium 2,3,3,3-tetrafluoro-2-(heptafluoro…	405.97	1425
COL14A1	7373	Chemical and Drug Induced Liver Injury	MESH:D056486	marker/mechanism	1,4-bis(2-(3,5-dichloropyridyloxy))benzene|2,2',4,4',5-brominated diphenyl ether|2,3,7,8-tetrachlorodibenzofuran|Acetaminophen|Aflatoxin B1|Arsenic Trioxide|Atrazine|Azacitidine|Azoxymethane|Benzo(a)pyrene|Benztropine|bis(4-hydroxyphenyl)sulfone|bisphenol A|Blood Glucose|Cadmium|Cadmium Chloride|Carbon Tetrachloride|Clofibrate|Copper|Dexamethasone|Dietary Fats|Endosulfan|Estradiol|Ethanol|ethylen…	163.42	1004
COL3A1	1281	Chemical and Drug Induced Liver Injury	MESH:D056486	marker/mechanism	1,2-Dimethylhydrazine|1-Naphthylisothiocyanate|2,2',4,4',5-brominated diphenyl ether|2-(2-amino-3-methoxyphenyl)-4H-1-benzopyran-4-one|3,4,3',4'-tetrachlorobiphenyl|3,4,5,3',4'-pentachlorobiphenyl|4,4'-diaminodiphenylmethane|Acetaminophen|acetovanillone|Acrylamide|Adenine|Aflatoxin B1|Aldosterone|alisol B 23-acetate|Ammonium Chloride|amphotericin B, deoxycholate drug combination|andrographolide|A…	366.18	1442
COQ9	57017	Chemical and Drug Induced Liver Injury	MESH:D056486	marker/mechanism	1,2-Dimethylhydrazine|Acetaminophen|Acrylamide|Aflatoxin B1|bisphenol A|Carbon Tetrachloride|Choline|Clofibrate|cobaltous chloride|Cyclosporine|cylindrospermopsin|Dexamethasone|Dibutyl Phthalate|Doxorubicin|epigallocatechin gallate|Ethanol|Folic Acid|Fructose|hexabromocyclododecane|Hydrogen Peroxide|Indomethacin|Irinotecan|Leflunomide|Methionine|Methyltestosterone|Morphine|pirinixic acid|potassiu…	113.79	864
CP	1356	Chemical and Drug Induced Liver Injury	MESH:D056486	marker/mechanism	1,2-Dimethylhydrazine|1-Naphthylisothiocyanate|2,2',4,4'-tetrabromodiphenyl ether|2,4-dinitrotoluene|2,6-dinitrotoluene|3,4,5,3',4'-pentachlorobiphenyl|4,4'-diaminodiphenylmethane|Acetaminophen|Acrolein|Acrylamide|Aflatoxin B1|Alcohols|allyl sulfide|Amiodarone|Ammonium Chloride|amphotericin B, deoxycholate drug combination|Ampicillin|Arsenic Trioxide|Ascorbic Acid|Atrazine|Azoxymethane|Benzo(a)py…	335.55	1415
CPS1	1373	Chemical and Drug Induced Liver Injury	MESH:D056486	marker/mechanism	1,2-Dimethylhydrazine|1,3-butadiene|2,4-dinitrotoluene|2,6-dinitrotoluene|2-Acetylaminofluorene|3,5,5-trimethylhexanoylferrocene|Acetaminophen|Acrolein|Acrylamide|Aflatoxin B1|alpha-Chlorohydrin|Ammonium Chloride|arsenite|Atrazine|Benzo(a)pyrene|bisphenol A|Bosentan|Cadmium Chloride|Cannabidiol|Carbon Tetrachloride|Cisplatin|Clofibrate|cobaltous chloride|Copper Sulfate|Cyclosporine|Dexamethasone|…	232.37	1170
CRP	1401	Chemical and Drug Induced Liver Injury	MESH:D056486	marker/mechanism	1,4-bis(2-(3,5-dichloropyridyloxy))benzene|2,2',4,4'-tetrabromodiphenyl ether|2-(2-amino-3-methoxyphenyl)-4H-1-benzopyran-4-one|3,4,3',4'-tetrachlorobiphenyl|3,4,5,3',4'-pentachlorobiphenyl|abacavir|Acetaminophen|Acetylcysteine|Acrylamide|Aflatoxin B1|alclofenac|alpha-Tocopherol|Aluminum|Amiodarone|Amlodipine|Ammonium Chloride|Arsenic|Arsenic Trioxide|Ascorbic Acid|Atorvastatin|Benzbromarone|Benz…	343.39	1411
CSF3	1440	Chemical and Drug Induced Liver Injury	MESH:D056486	therapeutic	2,2',4,4'-tetrabromodiphenyl ether|3,4,5,3',4'-pentachlorobiphenyl|9,10-Dimethyl-1,2-benzanthracene|Acetaminophen|Acrylamide|Ammonium Chloride|Arsenic Trioxide|Azathioprine|Benzene|Benzo(a)pyrene|bisphenol A|boric acid|Cadmium Chloride|Cannabidiol|Carbon Tetrachloride|Chenodeoxycholic Acid|Chlorodiphenyl (54% Chlorine)|Choline|Cisplatin|Clozapine|Copper|Creatine|cyclonite|Deoxycholic Acid|deoxyni…	166.17	1171
CTNNB1	1499	Chemical and Drug Induced Liver Injury	MESH:D056486	therapeutic	1,2-Dimethylhydrazine|1,4-bis(2-(3,5-dichloropyridyloxy))benzene|2,2',4,4'-tetrabromodiphenyl ether|2-(2-amino-3-methoxyphenyl)-4H-1-benzopyran-4-one|2,3,7,8-tetrachlorodibenzofuran|2,6-dinitrotoluene|3,5-diethoxycarbonyl-1,4-dihydrocollidine|4,4'-diaminodiphenylmethane|4-(N-methyl-N-nitrosamino)-1-(3-pyridyl)-1-butanone|9,10-Dimethyl-1,2-benzanthracene|Acetaminophen|Acetylcysteine|Acrolein|Acryl…	504.97	1616
CTSE	1510	Chemical and Drug Induced Liver Injury	MESH:D056486	marker/mechanism	1,2-Dimethylhydrazine|1,4-bis(2-(3,5-dichloropyridyloxy))benzene|1-Naphthylisothiocyanate|2,2',4,4'-tetrabromodiphenyl ether|2,6-dinitrotoluene|4,4'-diaminodiphenylmethane|Acetaminophen|Aflatoxin B1|Ammonium Chloride|Benzo(a)pyrene|bisphenol A|Cadmium Chloride|Clofibrate|cobaltous chloride|Copper Sulfate|Cyclosporine|cyproconazole|Dietary Fats|Diethylhexyl Phthalate|Diethylnitrosamine|Dimethylnit…	160.83	839
CXCL1	2919	Chemical and Drug Induced Liver Injury	MESH:D056486	marker/mechanism	1,4-bis(2-(3,5-dichloropyridyloxy))benzene|1-Naphthylisothiocyanate|2,2',4,4'-tetrabromodiphenyl ether|2,4-dinitrotoluene|2-Acetylaminofluorene|2''-galloylhyperin|3,4,5,3',4'-pentachlorobiphenyl|3-(5-(2,3-dichlorophenyl)-1H-tetrazol-1-yl)methylpyridine|3-methyladenine|4,4'-diaminodiphenylmethane|9,10-Dimethyl-1,2-benzanthracene|Acetaminophen|acetovanillone|Acetylcysteine|Acrolein|Adenine|Aflatoxi…	532.74	1666
CXCL10	3627	Chemical and Drug Induced Liver Injury	MESH:D056486	therapeutic	1,2-Dimethylhydrazine|1-Naphthylisothiocyanate|2,2',4,4'-tetrabromodiphenyl ether|2-(2-amino-3-methoxyphenyl)-4H-1-benzopyran-4-one|2,4-dinitrotoluene|2-Acetylaminofluorene|2-nitrofluorene|3,4,5,3',4'-pentachlorobiphenyl|4,4'-diaminodiphenylmethane|4-(N-methyl-N-nitrosamino)-1-(3-pyridyl)-1-butanone|9,10-Dimethyl-1,2-benzanthracene|Acetaminophen|acetovanillone|Acrolein|Aflatoxin B1|Allopurinol|Am…	446.54	1627
CYP1A1	1543	Chemical and Drug Induced Liver Injury	MESH:D056486	marker/mechanism	1,1-dichloroethane|1,2,4-trichlorobenzene|1,2-dichloroethylene|1,3-butadiene|1,4-bis(2-(3,5-dichloropyridyloxy))benzene|1-aminobenzotriazole|1-Naphthylisothiocyanate|2,2',4,4',5-brominated diphenyl ether|2,2',4,4'-tetrabromodiphenyl ether|2,2,5,7,8-pentamethyl-1-hydroxychroman|2-(2-amino-3-methoxyphenyl)-4H-1-benzopyran-4-one|2,3,3',4,4',5-hexachlorobiphenyl|2,3,7,8-tetrachlorodibenzofuran|2,3-di…	941.91	2011
CYP1A2	1544	Chemical and Drug Induced Liver Injury	MESH:D056486	marker/mechanism	1,2,4-trichlorobenzene|1,2-dichloroethylene|1,2-Dimethylhydrazine|1-(2-trifluoromethoxyphenyl)-2-nitroethanone|1,3-butadiene|1,4-bis(2-(3,5-dichloropyridyloxy))benzene|1-aminobenzotriazole|1-Naphthylisothiocyanate|2,2',4,4',5-brominated diphenyl ether|2,2',4,4'-tetrabromodiphenyl ether|2,2,5,7,8-pentamethyl-1-hydroxychroman|2,3,3',4,4',5-hexachlorobiphenyl|2,3,7,8-tetrachlorodibenzofuran|2,4-Dini…	831.5	1934
CYP1B1	1545	Chemical and Drug Induced Liver Injury	MESH:D056486	marker/mechanism	1-(2-trifluoromethoxyphenyl)-2-nitroethanone|1-Naphthylisothiocyanate|2,2',4,4',5-brominated diphenyl ether|2,2',4,4'-tetrabromodiphenyl ether|2-(2-amino-3-methoxyphenyl)-4H-1-benzopyran-4-one|2,3,3',4,4',5-hexachlorobiphenyl|2,3,7,8-tetrachlorodibenzofuran|2,4-dichlorophenol|2-Acetylaminofluorene|3,4,3',4'-tetrachlorobiphenyl|3,4,5,3',4'-pentachlorobiphenyl|3-methylquercetin|4,4'-hexafluorisopro…	668.82	1737
CYP2A5	13087	Chemical and Drug Induced Liver Injury	MESH:D056486	therapeutic	1,4-bis(2-(3,5-dichloropyridyloxy))benzene|3,5,5-trimethylhexanoylferrocene|Acetaminophen|Acetylcysteine|acifluorfen|Aflatoxin B1|Ascorbic Acid|Atrazine|Benzo(a)pyrene|beta-Naphthoflavone|Bilirubin|Biliverdine|Cadmium|Cadmium Chloride|Catechin|Chlormethiazole|Chlorpyrifos|cobaltous chloride|coumarin|Cycloheximide|Cyclosporine|Dactinomycin|Dichloroacetic Acid|Diclofenac|Dietary Fats|Diethylnitrosa…	221.6	1081
CYP2A6	1548	Chemical and Drug Induced Liver Injury	MESH:D056486	marker/mechanism	2,2',4,4'-tetrabromodiphenyl ether|2-propyl-4-pentenoic acid|4-nitrophenol|4-(N-methyl-N-nitrosamino)-1-(3-pyridyl)-1-butanone|Acetaminophen|Aflatoxin B1|allyl sulfide|alpha-Linolenic Acid|Amiodarone|Amodiaquine|Artesunate|Ascorbic Acid|Atazanavir Sulfate|Atrazine|Benzo(a)pyrene|beta-Naphthoflavone|Bilirubin|Biliverdine|bisphenol A|bromodichloromethane|Butylated Hydroxyanisole|Caffeine|Carbamazep…	215.91	967
CYP2B6	1555	Chemical and Drug Induced Liver Injury	MESH:D056486	marker/mechanism	1,4-bis(2-(3,5-dichloropyridyloxy))benzene|1-Naphthylisothiocyanate|2,2',4,4',5-brominated diphenyl ether|2,2',4,4'-tetrabromodiphenyl ether|2,2,5,7,8-pentamethyl-1-hydroxychroman|2,2-dichloro-1,1,1-trifluoroethane|2-propyl-4-pentenoic acid|3,4,5,3',4'-pentachlorobiphenyl|4-(N-methyl-N-nitrosamino)-1-(3-pyridyl)-1-butanone|9,10-Dimethyl-1,2-benzanthracene|Acetaminophen|acetochlor|Aflatoxin B1|ala…	396.6	1257
CYP2C11	29277	Chemical and Drug Induced Liver Injury	MESH:D056486	marker/mechanism	1,2-dichloroethylene|1-Naphthylisothiocyanate|2,2',4,4'-tetrabromodiphenyl ether|3,4,5,3',4'-pentachlorobiphenyl|4,4'-diaminodiphenylmethane|Acetaminophen|Aflatoxin B1|allyl alcohol|alpha-naphthoflavone|Ampicillin|andrographolide|Atrazine|Benzene|beta-Naphthoflavone|bromobenzene|Carbon Tetrachloride|Carvedilol|Chenodeoxycholic Acid|Chlorpromazine|Chlorzoxazone|Cholic Acid|Choline|Cimetidine|Cipro…	265.17	1178
CYP2C19	1557	Chemical and Drug Induced Liver Injury	MESH:D056486	marker/mechanism	2,2-dichloro-1,1,1-trifluoroethane|3,4,5,3',4'-pentachlorobiphenyl|4,4'-hexafluorisopropylidene diphenol|4-nitrophenol|4-(N-methyl-N-nitrosamino)-1-(3-pyridyl)-1-butanone|9,10-Dimethyl-1,2-benzanthracene|Acenocoumarol|Acetaminophen|Acetylcysteine|Acrolein|Aflatoxin B1|alpha-Linolenic Acid|Amiodarone|Amitriptyline|Amodiaquine|Atazanavir Sulfate|Atrazine|baicalein|Benzbromarone|Benzo(a)pyrene|beta-…	310.5	1146
CYP2C9	1559	Chemical and Drug Induced Liver Injury	MESH:D056486	marker/mechanism	1,4-bis(2-(3,5-dichloropyridyloxy))benzene|1-aminobenzotriazole|1-Naphthylisothiocyanate|2-(2-amino-3-methoxyphenyl)-4H-1-benzopyran-4-one|2-propyl-4-pentenoic acid|4,4'-hexafluorisopropylidene diphenol|9,10-Dimethyl-1,2-benzanthracene|Acenocoumarol|Acetaminophen|Acetone|Acetylcysteine|Aflatoxin B1|alosetron|alpha-Linolenic Acid|alpha-naphthoflavone|Amiodarone|Amitriptyline|Amodiaquine|andrograph…	471.07	1581
CYP2E1	1571	Chemical and Drug Induced Liver Injury	MESH:D056486	marker/mechanism	1,1,1-trichloroethane|1,1-dichloroethane|1,2,4-trichlorobenzene|1,2-dichloroethylene|1,2-Dimethylhydrazine|1,3-butadiene|1,3-butylene glycol|1,4-bis(2-(3,5-dichloropyridyloxy))benzene|1-aminobenzotriazole|1-bromopropane|1-Naphthylisothiocyanate|2,2',4,4'-tetrabromodiphenyl ether|2-(2-amino-3-methoxyphenyl)-4H-1-benzopyran-4-one|2,2-dichloro-1,1,1-trifluoroethane|2,3,7,8-tetrachlorodibenzofuran|2-…	855.14	1891
CYP2K18	393484	Chemical and Drug Induced Liver Injury	MESH:D056486	marker/mechanism	2,2',4,4'-tetrabromodiphenyl ether|Amiodarone|bisphenol A|Cannabidiol|Diclofenac|Rosiglitazone|sodium arsenate|triadimefon|tris(1,3-dichloro-2-propyl)phosphate|Troglitazone	31.62	157
CYP3A23-3A1	25642	Chemical and Drug Induced Liver Injury	MESH:D056486	marker/mechanism	1,2,4-trichlorobenzene|1,2-dichloroethylene|1-Naphthylisothiocyanate|2,2',4,4',5-brominated diphenyl ether|2,2',4,4'-tetrabromodiphenyl ether|2-Acetylaminofluorene|3,4,5,3',4'-pentachlorobiphenyl|4-nitrophenol|Acetaminophen|Acrylamide|alachlor|Alkaloids|allyl sulfide|Alprazolam|Amiodarone|Amitriptyline|andrographolide|Anthocyanins|arsenite|Atorvastatin|Benzbromarone|Benzene|beta-Naphthoflavone|Bi…	404.84	1583
CYP3A4	1576	Chemical and Drug Induced Liver Injury	MESH:D056486	marker/mechanism	1,4-bis(2-(3,5-dichloropyridyloxy))benzene|1-aminobenzotriazole|1-Naphthylisothiocyanate|2,2',4,4',5-brominated diphenyl ether|2,2',4,4'-tetrabromodiphenyl ether|2,2,5,7,8-pentamethyl-1-hydroxychroman|2,6-dinitrotoluene|3-(3,5-dichlorophenyl)-2,4-thiazolidinedione|3-methylquercetin|4,4'-hexafluorisopropylidene diphenol|4-(N-methyl-N-nitrosamino)-1-(3-pyridyl)-1-butanone|8-epidiosbulbin E acetate|…	871.59	2040
CYP4A3	298423	Chemical and Drug Induced Liver Injury	MESH:D056486	marker/mechanism	1-(2-trifluoromethoxyphenyl)-2-nitroethanone|1-Naphthylisothiocyanate|2,2',4,4'-tetrabromodiphenyl ether|2-(2'-hydroxy-3',5'-di-tert-butylphenyl)benzotriazole|4,4'-diaminodiphenylmethane|4-toluidine|Ammonium Chloride|Bezafibrate|bisphenol A|bromobenzene|Carbon Tetrachloride|Clofibrate|Curcumin|Dexamethasone|Diethylhexyl Phthalate|Doxorubicin|Endosulfan|Fenofibrate|fipronil|Flutamide|Gemfibrozil|L…	122.6	528
CYP8B1	1582	Chemical and Drug Induced Liver Injury	MESH:D056486	marker/mechanism	1,4-bis(2-(3,5-dichloropyridyloxy))benzene|1-Naphthylisothiocyanate|2,2',4,4'-tetrabromodiphenyl ether|2,4-dinitrotoluene|4,4'-diaminodiphenylmethane|4-amino-2,6-dinitrotoluene|8-epidiosbulbin E acetate|Acetaminophen|Aflatoxin B1|alisol B 23-acetate|Allopurinol|Ammonium Chloride|andrographolide|Arsenic|Atazanavir Sulfate|Atrazine|Benzene|Benzo(a)pyrene|beta-hexachlorocyclohexane|bisphenol A|bromo…	345.02	1251
DBT	1629	Chemical and Drug Induced Liver Injury	MESH:D056486	marker/mechanism	Acetaminophen|Aflatoxin B1|alpha-Chlorohydrin|Ammonium Chloride|Arsenic Trioxide|arsenite|Atrazine|Benzo(a)pyrene|bisphenol A|Carbamazepine|Carbon Tetrachloride|Clofibrate|cupric chloride|Cyclosporine|cyproconazole|decabromobiphenyl ether|Dexamethasone|Dibutyl Phthalate|Diclofenac|Dietary Fats|Diethylhexyl Phthalate|Doxorubicin|Ethanol|Ethinyl Estradiol|fenvalerate|Flavonoids|Folic Acid|Formaldeh…	154.95	1023
DDB1	1642	Chemical and Drug Induced Liver Injury	MESH:D056486	marker/mechanism	1,2-Dimethylhydrazine|2,6-dinitrotoluene|Acetaminophen|Aflatoxin B1|Ammonium Chloride|Arsenic Trioxide|Benzo(a)pyrene|bisphenol A|Cadmium Chloride|Carbamazepine|Carbon Tetrachloride|Choline|Cyclophosphamide|decabromobiphenyl ether|Dexamethasone|Diazinon|Dichloroethylenes|Diethylnitrosamine|Doxorubicin|Estradiol|Ethanol|Folic Acid|fumonisin B1|Hexachlorocyclohexane|Lenalidomide|Lipopolysaccharides…	98.15	917
DGAT2	84649	Chemical and Drug Induced Liver Injury	MESH:D056486	marker/mechanism	1,2-Dimethylhydrazine|2,2',4,4'-tetrabromodiphenyl ether|2,3,7,8-tetrachlorodibenzofuran|2,4-dinitrotoluene|2,6-dinitrotoluene|3,4,3',4'-tetrachlorobiphenyl|3,4,5,3',4'-pentachlorobiphenyl|4,4'-diaminodiphenylmethane|9,10-Dimethyl-1,2-benzanthracene|Acetaminophen|Acetylcysteine|Aflatoxin B1|allyl sulfide|Amiodarone|Ammonium Chloride|Atrazine|Benzene|Benzo(a)pyrene|beta-Naphthoflavone|bis(4-hydrox…	308.59	1250
DHFR	1719	Chemical and Drug Induced Liver Injury	MESH:D056486	marker/mechanism	3,4,3',4'-tetrachlorobiphenyl|Acetaminophen|Acrylamide|Aflatoxin B1|Ammonium Chloride|Antineoplastic Agents|Arsenic|arsenite|Atrazine|Benzo(a)pyrene|beta Carotene|bisphenol A|Cadmium Chloride|Carbamazepine|Carbon Tetrachloride|Ceftriaxone|Chlorambucil|Choline|chromium hexavalent ion|Cisplatin|cobaltous chloride|Copper|Copper Sulfate|Cyclosporine|cyproconazole|Cytarabine|Dasatinib|decamethrin|Dibu…	220.07	1225
DHRS7	51635	Chemical and Drug Induced Liver Injury	MESH:D056486	marker/mechanism	1,2-Dimethylhydrazine|1-(2-trifluoromethoxyphenyl)-2-nitroethanone|1-Naphthylisothiocyanate|2,2,5,7,8-pentamethyl-1-hydroxychroman|2,3,7,8-tetrachlorodibenzofuran|4,4'-diaminodiphenylmethane|4-(N-methyl-N-nitrosamino)-1-(3-pyridyl)-1-butanone|Acetaminophen|Aflatoxin B1|Arsenic Trioxide|Benzo(a)pyrene|bis(4-hydroxyphenyl)sulfone|bisphenol A|Cadmium Chloride|Cisplatin|Clofibrate|Copper Sulfate|Cycl…	158.3	873
DLAT	1737	Chemical and Drug Induced Liver Injury	MESH:D056486	marker/mechanism	1,2-Dimethylhydrazine|2,6-dinitrotoluene|3,4,5,3',4'-pentachlorobiphenyl|4,4'-diaminodiphenylmethane|4-amino-2,6-dinitrotoluene|Acetaminophen|Aflatoxin B1|Ammonium Chloride|arsenite|Benzo(a)pyrene|Benztropine|bis(4-hydroxyphenyl)sulfone|bisphenol A|Carbon Tetrachloride|Cisplatin|Clozapine|Copper Sulfate|decabromobiphenyl ether|Dexamethasone|Diethylhexyl Phthalate|Doxorubicin|Estradiol|Ethanol|Eth…	148.76	1055
DNAJB9	4189	Chemical and Drug Induced Liver Injury	MESH:D056486	marker/mechanism	1,2-Dimethylhydrazine|1-(2-trifluoromethoxyphenyl)-2-nitroethanone|1,4-bis(2-(3,5-dichloropyridyloxy))benzene|1-Naphthylisothiocyanate|2,2',4,4'-tetrabromodiphenyl ether|2,3,7,8-tetrachlorodibenzofuran|2,6-dinitrotoluene|3,4,3',4'-tetrachlorobiphenyl|4-phenylbutyric acid|9,10-Dimethyl-1,2-benzanthracene|Acetaminophen|Acetylcysteine|Aflatoxin B1|Amiodarone|Ammonium Chloride|Arbutin|Arsenic Trioxid…	333.47	1376
DNAJC12	56521	Chemical and Drug Induced Liver Injury	MESH:D056486	marker/mechanism	1,2-Dimethylhydrazine|1,4-bis(2-(3,5-dichloropyridyloxy))benzene|2,6-dinitrotoluene|3,4,3',4'-tetrachlorobiphenyl|4,4'-diaminodiphenylmethane|Acetaminophen|Acrylamide|Ammonium Chloride|Atazanavir Sulfate|Benzo(a)pyrene|bisphenol A|Cadmium Chloride|Caffeine|Carbamazepine|Carbon Tetrachloride|Chenodeoxycholic Acid|Copper Sulfate|Cyclosporine|Deoxycholic Acid|Diclofenac|Dietary Fats|Diethylhexyl Pht…	166.17	1053
DSC2	1824	Chemical and Drug Induced Liver Injury	MESH:D056486	marker/mechanism	2,4-dinitrotoluene|2,6-dinitrotoluene|3,4,3',4'-tetrachlorobiphenyl|4,4'-diaminodiphenylmethane|Acetaminophen|Acetazolamide|Aflatoxin B1|ammonium 2,3,3,3-tetrafluoro-2-(heptafluoropropoxy)-propanoate|Arsenic|Arsenic Trioxide|Benzo(a)pyrene|bis(4-hydroxyphenyl)sulfone|bisphenol A|bromobenzene|Cadmium Chloride|Carbon Tetrachloride|Choline|Chromium|Cisplatin|Clofibrate|Copper|Cyclosporine|Cytarabine…	221.66	1110
E2F1	1869	Chemical and Drug Induced Liver Injury	MESH:D056486	marker/mechanism	1,2-Dimethylhydrazine|1,4-bis(2-(3,5-dichloropyridyloxy))benzene|1-Naphthylisothiocyanate|2,2',4,4'-tetrabromodiphenyl ether|2-Acetylaminofluorene|Acetaminophen|Acetylcysteine|Acrylamide|Adenine|Aflatoxin B1|Ammonium Chloride|Amodiaquine|amphotericin B, deoxycholate drug combination|Arsenic|Arsenic Trioxide|Aspirin|Atrazine|Azacitidine|Benzo(a)pyrene|bis(4-hydroxyphenyl)sulfone|bisphenol A|Bortez…	291.36	1410
ECHDC1	55862	Chemical and Drug Induced Liver Injury	MESH:D056486	marker/mechanism	1,2-Dimethylhydrazine|1,4-bis(2-(3,5-dichloropyridyloxy))benzene|2,4-dinitrotoluene|2,6-dinitrotoluene|Acetaminophen|Acrolein|Aflatoxin B1|Benzo(a)pyrene|bisphenol A|Carbamazepine|Carbon Tetrachloride|Chlorodiphenyl (54% Chlorine)|Choline|cobaltous chloride|Copper Sulfate|Cyclosporine|Dexamethasone|Dietary Fats|Doxorubicin|Estradiol|Ethinyl Estradiol|Folic Acid|furan|Indomethacin|Isotretinoin|Met…	136.35	893
ECHS1	1892	Chemical and Drug Induced Liver Injury	MESH:D056486	marker/mechanism	1,2-Dimethylhydrazine|Acetaminophen|Aflatoxin B1|alpha-Chlorohydrin|Amiodarone|Ammonium Chloride|Arsenic|Arsenic Trioxide|arsenite|Atrazine|Benzbromarone|Benzo(a)pyrene|bisphenol A|Cadmium|Cadmium Chloride|Carbon Tetrachloride|Catechin|Cisplatin|Clofibrate|Copper|Copper Sulfate|Cyclosporine|cylindrospermopsin|Dibutyl Phthalate|Diethylnitrosamine|dimethyl-4-toluidine|Doxorubicin|Drugs, Chinese Her…	180.52	1166
EDEM1	9695	Chemical and Drug Induced Liver Injury	MESH:D056486	marker/mechanism	1,2-Dimethylhydrazine|4,4'-diaminodiphenylmethane|4-phenylbutyric acid|Acetaminophen|Aflatoxin B1|Arsenic|Arsenic Trioxide|Atrazine|Benzo(a)pyrene|bisphenol A|boric acid|Cadmium|Cadmium Chloride|Carbamazepine|Chlorodiphenyl (54% Chlorine)|cobaltous chloride|Copper Sulfate|Cyclosporine|decabromobiphenyl ether|Dexamethasone|Diclofenac|Dietary Fats|Diethylhexyl Phthalate|Doxorubicin|Ethanol|Ethinyl …	171.79	964
EIF2AK1	27102	Chemical and Drug Induced Liver Injury	MESH:D056486	marker/mechanism	1,2-Dimethylhydrazine|2,2',4,4'-tetrabromodiphenyl ether|Aflatoxin B1|Ammonium Chloride|arsenite|Benzo(a)pyrene|Bilirubin|bisphenol A|Cadmium|Cadmium Chloride|Carbamazepine|Copper|Cyclosporine|Diclofenac|Dietary Fats|Doxorubicin|Ethanol|Ethinyl Estradiol|Glafenine|glyphosate|Indomethacin|Lead|lead nitrate|lipopolysaccharide, E coli O55-B5|Malondialdehyde|Mercuric Chloride|Mercury|methylmercuric c…	110.31	487
EIF4EBP2	1979	Chemical and Drug Induced Liver Injury	MESH:D056486	marker/mechanism	1,2-Dimethylhydrazine|1,3-butadiene|2,3,7,8-tetrachlorodibenzofuran|3,4,3',4'-tetrachlorobiphenyl|Acetaminophen|Aflatoxin B1|Alitretinoin|Arsenic|Benzo(a)pyrene|bisphenol A|Carbon Tetrachloride|Catechin|Choline|Cisplatin|cobaltous chloride|Copper Sulfate|Cyclosporine|decamethrin|Dexamethasone|Dietary Fats|Doxorubicin|Ethanol|Ethinyl Estradiol|Flutamide|Folic Acid|Grape Seed Proanthocyanidins|hexa…	171.06	985
ENO1	2023	Chemical and Drug Induced Liver Injury	MESH:D056486	marker/mechanism	1,2-Dimethylhydrazine|1-nitronaphthalene|2,2',4,4',5-brominated diphenyl ether|2,3,7,8-tetrachlorodibenzofuran|2,4-dinitrotoluene|2,6-dinitrotoluene|2-Acetylaminofluorene|9,10-Dimethyl-1,2-benzanthracene|Acetaminophen|Aflatoxin B1|alpha-Chlorohydrin|alpha-naphthoflavone|Amiodarone|Ammonium Chloride|Amphotericin B|Arsenic|arsenite|Benzbromarone|Benzo(a)pyrene|Benztropine|bis(4-hydroxyphenyl)sulfon…	300.56	1378
EPHX1	2052	Chemical and Drug Induced Liver Injury	MESH:D056486	marker/mechanism	1,2-Dimethylhydrazine|1-(2-trifluoromethoxyphenyl)-2-nitroethanone|1,3-butadiene|1,4-bis(2-(3,5-dichloropyridyloxy))benzene|1-Naphthylisothiocyanate|2,2',4,4'-tetrabromodiphenyl ether|2,3,7,8-tetrachlorodibenzofuran|2,3-dimethoxy-1,4-naphthoquinone|2,4-dinitrotoluene|2,6-dinitrotoluene|2-Acetylaminofluorene|2-nitrofluorene|2-nitropropane|3,4,5,3',4'-pentachlorobiphenyl|3,5,5-trimethylhexanoylferr…	454.5	1567
ERLEC1	27248	Chemical and Drug Induced Liver Injury	MESH:D056486	marker/mechanism	1,2-Dimethylhydrazine|Acrolein|Acrylamide|bisphenol A|Cadmium Chloride|Copper Sulfate|Cyclosporine|Endosulfan|epigallocatechin gallate|Ethanol|Folic Acid|Hydralazine|Methamphetamine|Nanotubes, Carbon|Ozone|Phenobarbital|potassium chromate(VI)|sodium arsenate|Tetrachlorodibenzodioxin|Thioacetamide|Troglitazone|Tunicamycin|Valproic Acid	60.05	294
ERN1	2081	Chemical and Drug Induced Liver Injury	MESH:D056486	marker/mechanism	1,2-Dimethylhydrazine|1,4-bis(2-(3,5-dichloropyridyloxy))benzene|18alpha-glycyrrhetinic acid|1-Naphthylisothiocyanate|2,2',4,4'-tetrabromodiphenyl ether|2,4-dichlorophenol|4-nitrophenol|4-phenylbutyric acid|6-methyl-2-(phenylethynyl)pyridine|abamectin|Acetaminophen|Acetylcysteine|Acrylamide|Afatinib|Aflatoxin B1|Allopurinol|alpha-Chlorohydrin|Aluminum|Amiloride|Amiodarone|Apigenin|Arsenic Trioxid…	394.6	1520
F2RL3	9002	Chemical and Drug Induced Liver Injury	MESH:D056486	marker/mechanism	1-Naphthylisothiocyanate|4,4'-diaminodiphenylmethane|Acetaminophen|Aluminum|Benzo(a)pyrene|Cadmium|Copper|Cyclophosphamide|Dietary Sucrose|ethylene dichloride|lipopolysaccharide, E coli O55-B5|Lipopolysaccharides|Methimazole|Oxaliplatin|Plant Extracts|Potassium Dichromate|Progesterone|Propylthiouracil|Resveratrol|Silicon Dioxide|Tetrachlorodibenzodioxin|Thioacetamide|triadimefon|Trichloroethylene…	64.99	707
F3	2152	Chemical and Drug Induced Liver Injury	MESH:D056486	marker/mechanism	1,2-Dimethylhydrazine|1-Naphthylisothiocyanate|2-(2-amino-3-methoxyphenyl)-4H-1-benzopyran-4-one|3,4,5,3',4'-pentachlorobiphenyl|4,4'-diaminodiphenylmethane|Acetaminophen|Acetylcysteine|Acrylamide|Aflatoxin B1|Amiodarone|Ammonium Chloride|Arsenic|Arsenic Trioxide|Ascorbic Acid|Atrazine|Benzene|Benzo(a)pyrene|bis(4-hydroxyphenyl)sulfone|bisphenol A|Bortezomib|Butylated Hydroxytoluene|Cadmium Chlor…	333.18	1463
FADS1	3992	Chemical and Drug Induced Liver Injury	MESH:D056486	marker/mechanism	1,2-Dimethylhydrazine|1,4-bis(2-(3,5-dichloropyridyloxy))benzene|1-Naphthylisothiocyanate|2,2',4,4'-tetrabromodiphenyl ether|2,4-dinitrotoluene|2,6-dinitrotoluene|3,4,5,3',4'-pentachlorobiphenyl|Acetaminophen|Acrylamide|Aflatoxin B1|alpha-Linolenic Acid|Amiodarone|Ammonium Chloride|Arsenic|Atrazine|Benzene|Benzo(a)pyrene|beta-Naphthoflavone|Bezafibrate|bis(4-hydroxyphenyl)sulfone|bisphenol A|brom…	308.71	1385
FADS2	9415	Chemical and Drug Induced Liver Injury	MESH:D056486	marker/mechanism	1-Naphthylisothiocyanate|2,2',4,4'-tetrabromodiphenyl ether|2,4-dinitrotoluene|2,6-dinitrotoluene|Acetaminophen|Acetylcysteine|Acrylamide|Aflatoxin B1|Amiodarone|ammonium 2,3,3,3-tetrafluoro-2-(heptafluoropropoxy)-propanoate|Ammonium Chloride|Arsenic|Azacitidine|Benzbromarone|Benzo(a)pyrene|Bezafibrate|bisphenol A|Bortezomib|bromobenzene|Cadmium Chloride|Carbamazepine|Carbon Tetrachloride|Chloroq…	326.58	1363
FASN	2194	Chemical and Drug Induced Liver Injury	MESH:D056486	marker/mechanism	1,2-Dimethylhydrazine|1,3-butadiene|1,3-dichloro-2-propanol|1,4-bis(2-(3,5-dichloropyridyloxy))benzene|1-Naphthylisothiocyanate|2,2',4,4'-tetrabromodiphenyl ether|2,3,7,8-tetrachlorodibenzofuran|2,4-dinitrotoluene|2,5-hexanedione|2,6-dinitrotoluene|3,4,3',4'-tetrachlorobiphenyl|3,4,5,3',4'-pentachlorobiphenyl|4,4'-hexafluorisopropylidene diphenol|4-(N-methyl-N-nitrosamino)-1-(3-pyridyl)-1-butanon…	711.57	1727
FCMR	9214	Chemical and Drug Induced Liver Injury	MESH:D056486	marker/mechanism	1,2-Dimethylhydrazine|1,3-butadiene|1-Naphthylisothiocyanate|2,6-dinitrotoluene|Acetaminophen|Acrylamide|Benzo(a)pyrene|bisphenol A|Cadmium|Cadmium Chloride|Carbon Tetrachloride|Choline|Doxorubicin|Estradiol|Folic Acid|furan|Genistein|Methionine|Nanotubes, Carbon|Nickel|Oxaliplatin|Oxygen|Particulate Matter|Pioglitazone|pirinixic acid|Plant Extracts|Progesterone|Propylthiouracil|Resveratrol|Silic…	116.21	841
FGA	2243	Chemical and Drug Induced Liver Injury	MESH:D056486	marker/mechanism	1,3-butadiene|1-Naphthylisothiocyanate|3,4,5,3',4'-pentachlorobiphenyl|Acetaminophen|acetochlor|Aflatoxin B1|Ammonia|Ammonium Chloride|amphotericin B, deoxycholate drug combination|Arsenic|Aspirin|Atrazine|Azathioprine|Benzo(a)pyrene|bis(2-ethylhexyl) 2,3,4,5-tetrabromophthalate|bis(4-hydroxyphenyl)sulfone|bisphenol A|Cadmium Chloride|Carbon Tetrachloride|Chlorodiphenyl (54% Chlorine)|Chloroform|…	251.31	1314
FLT1	2321	Chemical and Drug Induced Liver Injury	MESH:D056486	therapeutic	1,2-Dimethylhydrazine|2,3,7,8-tetrachlorodibenzofuran|3,4,5,3',4'-pentachlorobiphenyl|6-hydroxy-2,5,7,8-tetramethylchroman-2-carboxylic acid|9,10-Dimethyl-1,2-benzanthracene|Acetaminophen|Acetylcysteine|Aflatoxin B1|Aluminum Oxide|Ammonium Chloride|andrographolide|Arsenic Trioxide|Ascorbic Acid|Axitinib|Aza Compounds|Azoxymethane|Benzo(a)pyrene|Benztropine|bifenthrin|Bilirubin|bis(4-hydroxyphenyl…	273.47	1173
FMO3	2328	Chemical and Drug Induced Liver Injury	MESH:D056486	therapeutic	1-(2-trifluoromethoxyphenyl)-2-nitroethanone|1,4-bis(2-(3,5-dichloropyridyloxy))benzene|1-Naphthylisothiocyanate|2,3,7,8-tetrachlorodibenzofuran|3,4,5,3',4'-pentachlorobiphenyl|4,4'-diaminodiphenylmethane|Acetaminophen|Acrylamide|Aflatoxin B1|alpha-Chlorohydrin|alpha-naphthyl thiourea|Aluminum|Amitriptyline|Ammonium Chloride|aroclor 1260|Benzo(a)pyrene|beta-Glucans|bis(4-hydroxyphenyl)sulfone|bis…	202.01	1080
FTL1	14325	Chemical and Drug Induced Liver Injury	MESH:D056486	marker/mechanism	1,2-Dimethylhydrazine|1-aminobenzotriazole|2,2',4,4'-tetrabromodiphenyl ether|2,3,7,8-tetrachlorodibenzofuran|Acetaminophen|Acetylcysteine|arsenite|Azacitidine|Benzo(a)pyrene|bisphenol A|Carbon Tetrachloride|Choline|Curcumin|cyanoginosin LR|decamethrin|Deferoxamine|Dietary Fats|Dietary Sugars|Diethylnitrosamine|Diquat|Doxorubicin|Endosulfan|Ethanol|fipronil|Flutamide|Folic Acid|fumonisin B1|Gluta…	138.66	913
GADD45A	1647	Chemical and Drug Induced Liver Injury	MESH:D056486	marker/mechanism	1,2-Dimethylhydrazine|1-(2-trifluoromethoxyphenyl)-2-nitroethanone|1,4-bis(2-(3,5-dichloropyridyloxy))benzene|1-Naphthylisothiocyanate|2,2',4,4'-tetrabromodiphenyl ether|2-(2-amino-3-methoxyphenyl)-4H-1-benzopyran-4-one|2,4-dinitrotoluene|2,6-dinitrotoluene|2-nitrofluorene|3,4,5,3',4'-pentachlorobiphenyl|4,4'-hexafluorisopropylidene diphenol|4-(N-methyl-N-nitrosamino)-1-(3-pyridyl)-1-butanone|9,1…	569.29	1807
GANAB	23193	Chemical and Drug Induced Liver Injury	MESH:D056486	marker/mechanism	1,2-Dimethylhydrazine|Acrolein|Arsenic|Arsenic Trioxide|Atrazine|Benzo(a)pyrene|bisphenol A|Bortezomib|Caffeine|Cannabidiol|Carbon Tetrachloride|Choline|Cisplatin|cobaltous chloride|Cyclosporine|Dexamethasone|epigallocatechin gallate|Ethanol|Ethinyl Estradiol|Etoposide|Flutamide|Folic Acid|Hydralazine|Hydrogen Peroxide|lipopolysaccharide, E coli O55-B5|Lithium|Methamphetamine|Methapyrilene|Methio…	126.12	558
GC	2638	Chemical and Drug Induced Liver Injury	MESH:D056486	marker/mechanism	1,3-butadiene|1-Naphthylisothiocyanate|2,2',4,4'-tetrabromodiphenyl ether|2,6-dinitrotoluene|4,4'-diaminodiphenylmethane|4-toluidine|Acetaminophen|Aflatoxin B1|Amiodarone|Ammonium Chloride|arsenite|Atrazine|Benzo(a)pyrene|bisphenol A|bromobenzene|Buthionine Sulfoximine|Cadmium|Carbon Tetrachloride|Cisplatin|Clofibrate|cobaltous chloride|Copper|coumarin|Cyclosporine|Diclofenac|Diethylnitrosamine|D…	158.29	1075
GCLC	2729	Chemical and Drug Induced Liver Injury	MESH:D056486	marker/mechanism	1-(2-cyano-3,12-dioxooleana-1,9-dien-28-oyl) imidazole|1,2-Dimethylhydrazine|1-(2-trifluoromethoxyphenyl)-2-nitroethanone|1,3-butadiene|1,3-dichloro-2-propanol|1,4-bis(2-(3,5-dichloropyridyloxy))benzene|1-bromopropane|1-Naphthylisothiocyanate|2,2',4,4'-tetrabromodiphenyl ether|2-(2-amino-3-methoxyphenyl)-4H-1-benzopyran-4-one|2,3,7,8-tetrachlorodibenzofuran|2,3-dimethoxy-1,4-naphthoquinone|2,4-di…	797.61	1918
GCLM	2730	Chemical and Drug Induced Liver Injury	MESH:D056486	marker/mechanism	1-(2-cyano-3,12-dioxooleana-1,9-dien-28-oyl) imidazole|1,2-Dimethylhydrazine|1-(2-trifluoromethoxyphenyl)-2-nitroethanone|1,3-butadiene|1,3-dichloro-2-propanol|1-bromopropane|1-Naphthylisothiocyanate|2,2',4,4'-tetrabromodiphenyl ether|2,3-dimethoxy-1,4-naphthoquinone|2,6-dinitrotoluene|2-Acetylaminofluorene|3,5,5-trimethylhexanoylferrocene|4-toluidine|Acetaminophen|Acetylcysteine|Acrolein|Acrylam…	560.6	1687
GDA	9615	Chemical and Drug Induced Liver Injury	MESH:D056486	marker/mechanism	1-bromopropane|3,4,3',4'-tetrachlorobiphenyl|3,4,5,3',4'-pentachlorobiphenyl|4-toluidine|9,10-Dimethyl-1,2-benzanthracene|Acetaminophen|Aflatoxin B1|alpha-Chlorohydrin|Ammonium Chloride|Arsenic Trioxide|Atrazine|Benzo(a)pyrene|Benztropine|bisphenol A|Cadmium Chloride|Carbon Tetrachloride|Cephaloridine|Chlorpyrifos|chromium hexavalent ion|Curcumin|Cyclosporine|Dexamethasone|dibenzothiophene|Dietar…	216.18	1088
GDI1	2664	Chemical and Drug Induced Liver Injury	MESH:D056486	marker/mechanism	1,2-Dimethylhydrazine|2,2',4,4',5-brominated diphenyl ether|9,10-Dimethyl-1,2-benzanthracene|Acetaminophen|Aflatoxin B1|Ammonium Chloride|Arsenic Trioxide|Benzo(a)pyrene|bisphenol A|Cadmium|Cadmium Chloride|Carmustine|Clofibrate|cobaltous chloride|Copper|Copper Sulfate|cupric chloride|Cyclosporine|Dexamethasone|Dieldrin|Dietary Fats|Ethanol|Ethinyl Estradiol|Folic Acid|hexabromocyclododecane|Hyal…	128.43	778
GGH	8836	Chemical and Drug Induced Liver Injury	MESH:D056486	marker/mechanism	1,2-Dimethylhydrazine|2,2',4,4'-tetrabromodiphenyl ether|9,10-Dimethyl-1,2-benzanthracene|Acetaminophen|Amiodarone|Ammonium Chloride|Arsenic Trioxide|arsenite|Azathioprine|Benzbromarone|Benzo(a)pyrene|bisphenol A|Cadmium Chloride|Carbon Tetrachloride|Choline|Cisplatin|Clofibrate|Copper Sulfate|cupric chloride|Cyclosporine|decabromobiphenyl ether|Dimethylnitrosamine|Estradiol|Ethinyl Estradiol|eth…	142.44	1031
GLUD1	2746	Chemical and Drug Induced Liver Injury	MESH:D056486	marker/mechanism	1,1,2-trichloroethane|1,2-Dimethylhydrazine|2,2',4,4',5-brominated diphenyl ether|2,5-hexanedione|3,4,5,3',4'-pentachlorobiphenyl|3,5,5-trimethylhexanoylferrocene|Acetaminophen|Acetylcysteine|Acrylamide|Aflatoxin B1|Aluminum Chloride|Amiodarone|Ammonia|Ammonium Chloride|arsenic disulfide|Arsenic Trioxide|arsenite|Atrazine|Azathioprine|Benzo(a)pyrene|bisphenol A|bromobenzene|Caffeine|Capsaicin|Car…	215.38	1051
GOT1	2805	Chemical and Drug Induced Liver Injury	MESH:D056486	marker/mechanism	1-(2-trifluoromethoxyphenyl)-2-nitroethanone|1,4-bis(2-(3,5-dichloropyridyloxy))benzene|2,2',4,4',5-brominated diphenyl ether|2,2,5,7,8-pentamethyl-1-hydroxychroman|2,3,7,8-tetrachlorodibenzofuran|2,4-dinitrotoluene|2,6-dinitrotoluene|Acetaminophen|Acrolein|Acrylamide|Aflatoxin B1|Aluminum Chloride|Ammonium Chloride|Arsenic Trioxide|arsenite|Atorvastatin|Benzo(a)pyrene|bisphenol A|bromobenzene|Ca…	346.32	1375
GPD1	2819	Chemical and Drug Induced Liver Injury	MESH:D056486	marker/mechanism	1,2-Dimethylhydrazine|2,4-dinitrotoluene|3,5,5-trimethylhexanoylferrocene|9,10-Dimethyl-1,2-benzanthracene|Acetaminophen|Aflatoxin B1|alpha-Chlorohydrin|Aluminum|Ammonium Chloride|Arsenic Trioxide|Ascorbic Acid|Atrazine|Benzo(a)pyrene|Bezafibrate|bicalutamide|bis(4-hydroxyphenyl)sulfone|bisphenol A|bromobenzene|Cadmium|Cadmium Chloride|celastrol|Cisplatin|Clofibrate|cobaltous chloride|Copper|cycl…	254.81	1058
GPT	2875	Chemical and Drug Induced Liver Injury	MESH:D056486	marker/mechanism	1,1,2-trichloroethane|1,2,4-triazole|1,2-Dimethylhydrazine|1-(2-trifluoromethoxyphenyl)-2-nitroethanone|1,3-dichloro-2-propanol|18alpha-glycyrrhetinic acid|1-aminobenzotriazole|1-bromopropane|1-Naphthylisothiocyanate|2,2',4,4'-tetrabromodiphenyl ether|2-(2-amino-3-methoxyphenyl)-4H-1-benzopyran-4-one|3,4,5,3',4'-pentachlorobiphenyl|3,5,5-trimethylhexanoylferrocene|3-Hydroxybutyric Acid|3-methylad…	1284.87	2061
GRK4	2868	Chemical and Drug Induced Liver Injury	MESH:D056486	marker/mechanism	Acetaminophen|Aflatoxin B1|Ammonium Chloride|Arsenic Trioxide|Benzo(a)pyrene|bisphenol A|Cadmium Chloride|decabromobiphenyl ether|Ethinyl Estradiol|Hydralazine|Methamphetamine|Methotrexate|Metoprolol|Oxygen|Propylthiouracil|Silicon Dioxide|sodium arsenite|Tetrachlorodibenzodioxin|titanium dioxide|Trichloroethylene|Valproic Acid	56.97	679
GSN	2934	Chemical and Drug Induced Liver Injury	MESH:D056486	marker/mechanism	1,2-Dimethylhydrazine|2,3-dimethoxy-1,4-naphthoquinone|2,5-hexanedione|2,6-dinitrotoluene|4,4'-diaminodiphenylmethane|4,4'-hexafluorisopropylidene diphenol|9,10-Dimethyl-1,2-benzanthracene|Acetaminophen|Acrylamide|Aflatoxin B1|Amiodarone|arsenic disulfide|Arsenic Trioxide|Aspirin|Atrazine|Azoxymethane|Benzo(a)pyrene|Bilirubin|bis(4-hydroxyphenyl)sulfone|bisphenol A|Buthionine Sulfoximine|Cadmium|…	254.01	1278
GSR	2936	Chemical and Drug Induced Liver Injury	MESH:D056486	marker/mechanism	1,2-Dimethylhydrazine|1-(2-trifluoromethoxyphenyl)-2-nitroethanone|1,3-dichloro-2-propanol|1-bromopropane|1-Naphthylisothiocyanate|2,2',4,4',5-brominated diphenyl ether|2,2',4,4'-tetrabromodiphenyl ether|2,2,5,7,8-pentamethyl-1-hydroxychroman|2,3,7,8-tetrachlorodibenzofuran|2,3-dimethoxy-1,4-naphthoquinone|2,6-dinitrotoluene|2-Acetylaminofluorene|2-nitrofluorene|3,4,5,3',4'-pentachlorobiphenyl|3,…	972.08	1936
GSTA4	2941	Chemical and Drug Induced Liver Injury	MESH:D056486	marker/mechanism	1,2-Dimethylhydrazine|1,4-bis(2-(3,5-dichloropyridyloxy))benzene|2,2,5,7,8-pentamethyl-1-hydroxychroman|3,4,5,3',4'-pentachlorobiphenyl|3,5,5-trimethylhexanoylferrocene|4,4'-diaminodiphenylmethane|4-(N-methyl-N-nitrosamino)-1-(3-pyridyl)-1-butanone|4-phenylbutyric acid|4-toluidine|9,10-Dimethyl-1,2-benzanthracene|Acetaminophen|Acetylcysteine|Acrolein|Acrylamide|Aflatoxin B1|allyl sulfide|alpha-Ch…	430.85	1370
GSTM1	2944	Chemical and Drug Induced Liver Injury	MESH:D056486	marker/mechanism	1,2-Dimethylhydrazine|1-(2-trifluoromethoxyphenyl)-2-nitroethanone|1,3-butadiene|1,4-bis(2-(3,5-dichloropyridyloxy))benzene|1-aminobenzotriazole|1-Naphthylisothiocyanate|2,2',4,4',5-brominated diphenyl ether|2,2',4,4'-tetrabromodiphenyl ether|2,3,3',4',5-pentachloro-4-hydroxybiphenyl|2,3,7,8-tetrachlorodibenzofuran|2,4-dinitrotoluene|2,6-dinitrotoluene|2-Acetylaminofluorene|2-amino-4,6-dinitrotol…	560.04	1816
GSTM2	2946	Chemical and Drug Induced Liver Injury	MESH:D056486	marker/mechanism	1,2-Dimethylhydrazine|1-(2-trifluoromethoxyphenyl)-2-nitroethanone|1,4-bis(2-(3,5-dichloropyridyloxy))benzene|1-Naphthylisothiocyanate|2,2',4,4'-tetrabromodiphenyl ether|2,3,7,8-tetrachlorodibenzofuran|2,4-dinitrotoluene|3,4,5,3',4'-pentachlorobiphenyl|3,5,5-trimethylhexanoylferrocene|4,4'-diaminodiphenylmethane|Acetaminophen|Acetylcysteine|Aflatoxin B1|allyl sulfide|alpha-Chlorohydrin|Ammonium C…	415.47	1446
GSTM3	2947	Chemical and Drug Induced Liver Injury	MESH:D056486	therapeutic	1,2-Dimethylhydrazine|1,4-bis(2-(3,5-dichloropyridyloxy))benzene|1-Naphthylisothiocyanate|2,4-dinitrotoluene|2,6-dinitrotoluene|3,4,5,3',4'-pentachlorobiphenyl|3,5,5-trimethylhexanoylferrocene|4,4'-diaminodiphenylmethane|9,10-Dimethyl-1,2-benzanthracene|Acetaminophen|Aflatoxin B1|Allopurinol|allyl sulfide|alpha-Chlorohydrin|Ammonium Chloride|andrographolide|Arsenic|Arsenic Trioxide|arsenite|Atraz…	383.92	1440
GSTM4	2948	Chemical and Drug Induced Liver Injury	MESH:D056486	marker/mechanism	1-(2-trifluoromethoxyphenyl)-2-nitroethanone|1,4-bis(2-(3,5-dichloropyridyloxy))benzene|2,6-dinitrotoluene|3,5,5-trimethylhexanoylferrocene|4-amino-2,6-dinitrotoluene|Acetaminophen|Acrylamide|Aflatoxin B1|allyl sulfide|alpha-Chlorohydrin|Ammonium Chloride|andrographolide|Arsenic|Arsenic Trioxide|Artesunate|Atazanavir Sulfate|Atrazine|Benzene|Benzo(a)pyrene|beta Carotene|beta-Naphthoflavone|bisphe…	282.89	1179
GSTO1	9446	Chemical and Drug Induced Liver Injury	MESH:D056486	marker/mechanism	1,2-Dimethylhydrazine|1,4-bis(2-(3,5-dichloropyridyloxy))benzene|2,2',4,4',5-brominated diphenyl ether|3,4,5,3',4'-pentachlorobiphenyl|Acetaminophen|Acrylamide|Aflatoxin B1|Amiodarone|Ammonium Chloride|Arsenic|Arsenic Trioxide|arsenite|Ascorbic Acid|Aspirin|Atrazine|Azoxymethane|Benzo(a)pyrene|bisphenol A|Butylated Hydroxyanisole|Cadmium|Cadmium Chloride|Caffeine|Chlorpromazine|Chlorpyrifos|Cispl…	220.3	1061
GSTP1	2950	Chemical and Drug Induced Liver Injury	MESH:D056486	marker/mechanism	1,2-Dimethylhydrazine|1,3-butadiene|1,4-bis(2-(3,5-dichloropyridyloxy))benzene|1-bromopropane|1-Naphthylisothiocyanate|1-nitronaphthalene|2,2',4,4',5-brominated diphenyl ether|2,2',4,4'-tetrabromodiphenyl ether|2,2,5,7,8-pentamethyl-1-hydroxychroman|2-(2-amino-3-methoxyphenyl)-4H-1-benzopyran-4-one|2,3,7,8-tetrachlorodibenzofuran|2,5-hexanedione|2-Acetylaminofluorene|2-amino-4,6-dinitrotoluene|2-…	652.42	1845
GSTT1	2952	Chemical and Drug Induced Liver Injury	MESH:D056486	marker/mechanism	1,2-Dimethylhydrazine|1,3-butadiene|1,4-bis(2-(3,5-dichloropyridyloxy))benzene|1-Naphthylisothiocyanate|2,2,5,7,8-pentamethyl-1-hydroxychroman|4,4'-diaminodiphenylmethane|Acetaminophen|Acrylamide|Aflatoxin B1|allyl sulfide|alpha-Chlorohydrin|alpha-Tocopherol|Amiodarone|Ammonium Chloride|Amphotericin B|Arsenic|Arsenic Trioxide|arsenite|Ascorbic Acid|Aspirin|Atrazine|Benzbromarone|Benzene|Benzo(a)p…	377.95	1537
GSTT1B	393556	Chemical and Drug Induced Liver Injury	MESH:D056486	marker/mechanism	Acetaminophen|Amiodarone|bis(4-hydroxyphenyl)sulfone|bisphenol A|Chlorpromazine|Chlorpyrifos|Copper|Cyclosporine|Diclofenac|Ethinyl Estradiol|Indomethacin|Methylmercury Compounds|Paraquat|sodium arsenate|sodium arsenite|Tetrachlorodibenzodioxin|Tetracycline|Thioacetamide|Thiram|Tretinoin|tris(1,3-dichloro-2-propyl)phosphate|Valproic Acid	70.74	680
GULO	268756	Chemical and Drug Induced Liver Injury	MESH:D056486	marker/mechanism	1,3-butadiene|1,4-bis(2-(3,5-dichloropyridyloxy))benzene|2,4-dinitrotoluene|4,4'-diaminodiphenylmethane|4-toluidine|Acetaminophen|Acrylamide|Aflatoxin B1|allyl sulfide|Amiodarone|Ammonium Chloride|Ascorbic Acid|Azoxymethane|Benzbromarone|Benzo(a)pyrene|bisphenol A|Cadmium Chloride|Carbon Tetrachloride|Cisplatin|Clofibrate|cobaltous chloride|Copper|Cyclosporine|Dietary Fats|Diethylhexyl Phthalate|…	212.58	1023
H19	283120	Chemical and Drug Induced Liver Injury	MESH:D056486	marker/mechanism	9,10-Dimethyl-1,2-benzanthracene|Acetaminophen|Acrylamide|Aflatoxin B1|Arsenic|arsenite|Benzo(a)pyrene|bis(4-hydroxyphenyl)sulfone|bisphenol A|Cadmium|Carbon Tetrachloride|Chlorodiphenyl (54% Chlorine)|Choline|Cisplatin|Copper|Curcumin|Cyclosporine|Dexamethasone|Dichlorodiphenyl Dichloroethylene|Dietary Fats|Diethylnitrosamine|Doxorubicin|Estradiol|Ethanol|Ethinyl Estradiol|fipronil|Flame Retarda…	137.42	991
HACL1	26061	Chemical and Drug Induced Liver Injury	MESH:D056486	marker/mechanism	1-Naphthylisothiocyanate|2,2',4,4'-tetrabromodiphenyl ether|2,4-dinitrotoluene|2,6-dinitrotoluene|3,4,5,3',4'-pentachlorobiphenyl|Acetaminophen|Aflatoxin B1|Ammonium Chloride|Arsenic Trioxide|Atazanavir Sulfate|Atrazine|Benzene|Benzo(a)pyrene|bis(4-hydroxyphenyl)sulfone|bisphenol A|Cadmium Chloride|Carbamazepine|Carbon Tetrachloride|Carmustine|Chenodeoxycholic Acid|Chlorodiphenyl (54% Chlorine)|C…	228.76	1244
HADHA	3030	Chemical and Drug Induced Liver Injury	MESH:D056486	marker/mechanism	1,2-Dimethylhydrazine|1-Naphthylisothiocyanate|2,2',4,4'-tetrabromodiphenyl ether|2,6-dinitrotoluene|2-Acetylaminofluorene|3,4,3',4'-tetrachlorobiphenyl|Acrolein|Aflatoxin B1|Allopurinol|Ammonium Chloride|Ascorbic Acid|Atrazine|Benzo(a)pyrene|Bezafibrate|bis(4-hydroxyphenyl)sulfone|bisphenol A|Bortezomib|Carbon Tetrachloride|Carnitine|Clofibrate|Cyclosporine|cyproconazole|decabromobiphenyl ether|…	207.99	847
HAO2	51179	Chemical and Drug Induced Liver Injury	MESH:D056486	marker/mechanism	1,2-Dimethylhydrazine|1,4-bis(2-(3,5-dichloropyridyloxy))benzene|1-Naphthylisothiocyanate|2,2',4,4'-tetrabromodiphenyl ether|2,2,5,7,8-pentamethyl-1-hydroxychroman|4,4'-diaminodiphenylmethane|Acetaminophen|Aflatoxin B1|alpha-Chlorohydrin|Amiodarone|ammonium 2,3,3,3-tetrafluoro-2-(heptafluoropropoxy)-propanoate|Ammonium Chloride|Arsenic|Benzbromarone|Benzo(a)pyrene|bisphenol A|bromobenzene|Clofibr…	221.88	987
HAVCR1	26762	Chemical and Drug Induced Liver Injury	MESH:D056486	marker/mechanism	1-Naphthylisothiocyanate|4,4'-diaminodiphenylmethane|Acetaminophen|Acrylamide|Adenine|Aflatoxin B1|allyl alcohol|alpha-Chlorohydrin|Aluminum|Ammonium Chloride|Amphotericin B|amphotericin B, deoxycholate drug combination|Anthocyanins|Ascorbic Acid|Benzo(a)pyrene|bis(4-hydroxyphenyl)sulfone|bisphenol A|Cadmium|Cadmium Chloride|Carbon Tetrachloride|Cephaloridine|Chloroform|Cholesterol|Chromium|chrom…	284.29	1223
HBA-A1	15122	Chemical and Drug Induced Liver Injury	MESH:D056486	marker/mechanism	1-Naphthylisothiocyanate|4,4'-diaminodiphenylmethane|Acetaminophen|Aflatoxin B1|Benzene|Benzo(a)pyrene|bis(4-hydroxyphenyl)sulfone|bisphenol A|bromobenzene|Cadmium|Cadmium Chloride|Caffeine|Carbon Tetrachloride|Chlorodiphenyl (54% Chlorine)|Copper|Dietary Fats|Doxorubicin|Estradiol|Ethinyl Estradiol|Flutamide|Folic Acid|Maneb|Methotrexate|Nanotubes, Carbon|nefazodone|nickel sulfate|Nicotine|nimes…	142.81	1002
HLA-A	3105	Chemical and Drug Induced Liver Injury	MESH:D056486	marker/mechanism	Arsenic Trioxide|Benzo(a)pyrene|Bupropion|Carbamazepine|Carbon Tetrachloride|ceric oxide|Cisplatin|Dexamethasone|Dietary Fats|Diflunisal|Doxorubicin|Dust|Erythromycin|Estradiol|Ethinyl Estradiol|Etoposide|Fenofibrate|Formaldehyde|Hydralazine|Ifosfamide|Ketorolac|Leflunomide|lipopolysaccharide, E coli O55-B5|Lipopolysaccharides|Malathion|Methotrexate|Minocycline|Penicillamine|Piroxicam|Potassium D…	108.43	650
HLA-B	3106	Chemical and Drug Induced Liver Injury	MESH:D056486	marker/mechanism	abacavir|Acetaminophen|Allopurinol|Amoxicillin|Arsenic Trioxide|Benzo(a)pyrene|bisphenol A|Cadmium|Carbamazepine|Cefadroxil|cobaltous chloride|Copper|Dietary Fats|Diltiazem|Disulfiram|Doxorubicin|Doxycycline|Erythromycin|Estradiol|Etoposide|Eugenol|Floxacillin|Furosemide|Hydralazine|Ifosfamide|Irinotecan|Lamotrigine|Lipopolysaccharides|Lithocholic Acid|methylmercuric chloride|Minocycline|nickel s…	129.86	834
HLA-DQB1	3119	Chemical and Drug Induced Liver Injury	MESH:D056486	marker/mechanism	Acetaminophen|Aflatoxin B1|Amoxicillin|Arsenic|Benzo(a)pyrene|bisphenol A|Carbamazepine|Cefuroxime|Dexamethasone|Diethylhexyl Phthalate|Doxorubicin|Fenoprofen|Isotretinoin|Ketoprofen|Lipopolysaccharides|lumiracoxib|Mercury|methylmercuric chloride|Metronidazole|Nickel|Nifedipine|Oxaprozin|Pentamidine|Quercetin|Rifampin|Selenium|Silicon Dioxide|Simvastatin|Tolmetin|Tretinoin|Valproic Acid|Vitamin E…	76.62	657
HLA-DRB1	3123	Chemical and Drug Induced Liver Injury	MESH:D056486	marker/mechanism	Acetaminophen|Angiotensin-Converting Enzyme Inhibitors|Arsenic|Aspirin|Auranofin|Azathioprine|Benzo(a)pyrene|bis(4-hydroxyphenyl)sulfone|bisphenol A|Celecoxib|Ciprofloxacin|Clindamycin|Cyclosporine|Dexamethasone|Diclofenac|Diltiazem|Estradiol|Ethinyl Estradiol|Gefitinib|Hydrochlorothiazide|Irinotecan|Lead|lipopolysaccharide, E coli O55-B5|lumiracoxib|Mercaptopurine|Metronidazole|Nanotubes, Carbon…	90.35	647
HMGB1	3146	Chemical and Drug Induced Liver Injury	MESH:D056486	marker/mechanism	1,2-Dimethylhydrazine|2,6-dinitrotoluene|3-(5-(2,3-dichlorophenyl)-1H-tetrazol-1-yl)methylpyridine|4,4'-diaminodiphenylmethane|4-amino-2,6-dinitrotoluene|Acetaminophen|acetovanillone|Acetylcysteine|Acrolein|Adenosine Triphosphate|Aflatoxin B1|Alendronate|Ammonium Chloride|Ampicillin|Arsenic Trioxide|arsenite|Ascorbic Acid|Atrazine|Azacitidine|Azathioprine|Benzene|Benzo(a)pyrene|bisphenol A|Blood …	316.12	1433
HMOX1	3162	Chemical and Drug Induced Liver Injury	MESH:D056486	marker/mechanism|therapeutic	1,1,1-trichloroethane|1,2,4-trichlorobenzene|1-(2-cyano-3,12-dioxooleana-1,9-dien-28-oyl) imidazole|1,2-Dimethylhydrazine|1-(2-trifluoromethoxyphenyl)-2-nitroethanone|1,3-butadiene|1,3-dichloro-2-propanol|18alpha-glycyrrhetinic acid|1-aminobenzotriazole|1-bromopropane|1-Naphthylisothiocyanate|2,2',4,4'-tetrabromodiphenyl ether|2,2,5,7,8-pentamethyl-1-hydroxychroman|2-(2-amino-3-methoxyphenyl)-4H-…	1069.87	2207
HPD	3242	Chemical and Drug Induced Liver Injury	MESH:D056486	marker/mechanism	2,4-dinitrotoluene|2,6-dinitrotoluene|3,4,5,3',4'-pentachlorobiphenyl|4,4'-diaminodiphenylmethane|Acetaminophen|Acrylamide|Aflatoxin B1|Aluminum|Ammonium Chloride|Benzo(a)pyrene|bisphenol A|Cadmium Chloride|Carbon Tetrachloride|Chlorpyrifos|Choline|Cisplatin|cobaltous chloride|Cocaine|Cyclosporine|decabromobiphenyl ether|decamethrin|Diethylnitrosamine|Dimethylnitrosamine|doramapimod|Estradiol|Eth…	159.18	973
HPRT	15452	Chemical and Drug Induced Liver Injury	MESH:D056486	marker/mechanism	1,1,1-trichloroethane|1,2-Dimethylhydrazine|1,3-butadiene|4,4'-diaminodiphenylmethane|Acetaminophen|Acrylonitrile|Azathioprine|Benzene|Benzo(a)pyrene|bisphenol A|Butylated Hydroxytoluene|Cadmium Chloride|Carbon Tetrachloride|Clofibrate|cyproconazole|Ethanol|Folic Acid|fumonisin B1|lead acetate|Nanotubes, Carbon|Ozone|pirinixic acid|potassium bromate|propiconazole|Thiotepa|Vehicle Emissions	64.99	704
HPX	3263	Chemical and Drug Induced Liver Injury	MESH:D056486	marker/mechanism	1,2-Dimethylhydrazine|1,3-butadiene|2,2',4,4'-tetrabromodiphenyl ether|2,4-dinitrotoluene|Acetaminophen|Acrylamide|Aflatoxin B1|alpha-Chlorohydrin|Amiodarone|Ammonia|Ammonium Chloride|Atazanavir Sulfate|Benzo(a)pyrene|beta-Naphthoflavone|bisphenol A|Cadmium|Cadmium Chloride|Carbon Tetrachloride|Chenodeoxycholic Acid|Chlorpromazine|Cisplatin|cobaltous chloride|Copper|Copper Sulfate|cupric chloride…	245.88	1121
HRH2	3274	Chemical and Drug Induced Liver Injury	MESH:D056486	marker/mechanism	Ammonium Chloride|arsenite|Atrazine|Benzo(a)pyrene|bisphenol A|Cadmium|Cimetidine|Cyclosporine|Diphenhydramine|Doxorubicin|ebrotidine|Ethanol|ethylene dichloride|Famotidine|fenvalerate|furan|Histamine|Lipopolysaccharides|Metformin|Morphine|Nizatidine|Omeprazole|Oxygen|Particulate Matter|pirinixic acid|Promethazine|Propylthiouracil|Ranitidine|Scopolamine|sodium arsenite|Testosterone|Tetrachlorodib…	76.21	325
HSPA5	3309	Chemical and Drug Induced Liver Injury	MESH:D056486	marker/mechanism	1,2-Dimethylhydrazine|1-(2-trifluoromethoxyphenyl)-2-nitroethanone|1,4-bis(2-(3,5-dichloropyridyloxy))benzene|1-bromopropane|2,2',4,4',5-brominated diphenyl ether|2,2',4,4'-tetrabromodiphenyl ether|2-(2-amino-3-methoxyphenyl)-4H-1-benzopyran-4-one|2,4-dichlorophenol|2,4-dinitrotoluene|3-methyladenine|4-phenylbutyric acid|6-formylindolo(3,2-b)carbazole|6-hydroxy-2,5,7,8-tetramethylchroman-2-carbox…	702.9	1648
IDO2	169355	Chemical and Drug Induced Liver Injury	MESH:D056486	marker/mechanism	1,2-Dimethylhydrazine|1-methyltryptophan|1-Naphthylisothiocyanate|Acetaminophen|Aluminum|Benzo(a)pyrene|bis(4-hydroxyphenyl)sulfone|bisphenol A|Carbon Tetrachloride|Dibutyl Phthalate|Dietary Fats|Diethylhexyl Phthalate|diethyl phthalate|diisononyl phthalate|Endosulfan|Kynurenine|lipopolysaccharide, E coli O55-B5|Lipopolysaccharides|Nanotubes, Carbon|Orphenadrine|pirinixic acid|Poly I-C|Potassium …	91.15	800
IFNA2	3440	Chemical and Drug Induced Liver Injury	MESH:D056486	marker/mechanism	2-Acetylaminofluorene|Acetaminophen|Aluminum|Amiloride|Ammonium Chloride|Arsenic Trioxide|Bortezomib|Cycloheximide|Dacarbazine|Dietary Fats|Diethylnitrosamine|Emodin|ethylene dichloride|Fluorouracil|gemcitabine|Ifosfamide|Isotretinoin|Lamivudine|Lipopolysaccharides|Potassium Dichromate|Progesterone|Raloxifene Hydrochloride|Ribavirin|rottlerin|Silicon Dioxide|Sorafenib|Tetrachlorodibenzodioxin|zin…	43.8	541
IFNG	3458	Chemical and Drug Induced Liver Injury	MESH:D056486	marker/mechanism	1-(2-cyano-3,12-dioxooleana-1,9-dien-28-oyl) imidazole|1,2-Dimethylhydrazine|1-Naphthylisothiocyanate|2-(2-amino-3-methoxyphenyl)-4H-1-benzopyran-4-one|2,3,7,8-tetrachlorodibenzofuran|2-Acetylaminofluorene|2-methyl-3-(2-((4-nitrooxybutyloxy)carbonyl)vinyl)phenyl ursodeoxycholic acid ester|3,4,5,3',4'-pentachlorobiphenyl|3,5-diethoxycarbonyl-1,4-dihydrocollidine|4,4'-hexafluorisopropylidene diphen…	830.58	2044
IGF1	3479	Chemical and Drug Induced Liver Injury	MESH:D056486	marker/mechanism	1,2-Dimethylhydrazine|1,4-bis(2-(3,5-dichloropyridyloxy))benzene|2,2',4,4',5-brominated diphenyl ether|2,2',4,4'-tetrabromodiphenyl ether|2-(2-amino-3-methoxyphenyl)-4H-1-benzopyran-4-one|2,4-dinitrotoluene|2-amino-4,6-dinitrotoluene|3,4,5,3',4'-pentachlorobiphenyl|3-methyladenine|4-nitrophenol|9,10-Dimethyl-1,2-benzanthracene|Acetaminophen|Acetylcysteine|Acrylamide|Aflatoxin B1|Alitretinoin|alph…	591.83	1674
IL11	3589	Chemical and Drug Induced Liver Injury	MESH:D056486	therapeutic	1,2-Dimethylhydrazine|1-Naphthylisothiocyanate|2,2',4,4',5-brominated diphenyl ether|2-(2-amino-3-methoxyphenyl)-4H-1-benzopyran-4-one|3,4,5,3',4'-pentachlorobiphenyl|4,4'-diaminodiphenylmethane|Acetaminophen|Acrylamide|Aflatoxin B1|Ammonium Chloride|Arsenic|Arsenic Trioxide|Ascorbic Acid|Azathioprine|Azoxymethane|Benzene|Benzo(a)pyrene|beta-Naphthoflavone|bis(4-hydroxyphenyl)sulfone|bisphenol A|…	205.54	1237
IL17A	3605	Chemical and Drug Induced Liver Injury	MESH:D056486	marker/mechanism	1-Naphthylisothiocyanate|2-(2-amino-3-methoxyphenyl)-4H-1-benzopyran-4-one|3,5-diethoxycarbonyl-1,4-dihydrocollidine|6-formylindolo(3,2-b)carbazole|9,10-Dimethyl-1,2-benzanthracene|Acetaminophen|Acetylcysteine|Aflatoxin B1|Alloxan|Ammonium Chloride|Arsenic|Arsenic Trioxide|arsenite|Aspirin|Azoxymethane|Benzene|Benzo(a)pyrene|beta-Naphthoflavone|bis(4-hydroxyphenyl)sulfone|bisphenol A|Buthionine S…	270.71	1454
IL18	3606	Chemical and Drug Induced Liver Injury	MESH:D056486	marker/mechanism	1,2-Dimethylhydrazine|1,4-bis(2-(3,5-dichloropyridyloxy))benzene|2-(2-amino-3-methoxyphenyl)-4H-1-benzopyran-4-one|2-methyl-3-(2-((4-nitrooxybutyloxy)carbonyl)vinyl)phenyl ursodeoxycholic acid ester|3,4,5,3',4'-pentachlorobiphenyl|3-(5-(2,3-dichlorophenyl)-1H-tetrazol-1-yl)methylpyridine|3-methyladenine|4,4'-diaminodiphenylmethane|4,4'-hexafluorisopropylidene diphenol|4-phenylbutyric acid|9,10-Di…	425.36	1480
IL1A	3552	Chemical and Drug Induced Liver Injury	MESH:D056486	therapeutic	2-(2-amino-3-methoxyphenyl)-4H-1-benzopyran-4-one|2,4-dinitrotoluene|3,4,3',4'-tetrachlorobiphenyl|3,4,5,3',4'-pentachlorobiphenyl|6-hydroxy-2,5,7,8-tetramethylchroman-2-carboxylic acid|acanthoic acid|Acetaminophen|Acetylcysteine|Acrylamide|Acyclovir|Adenosine Triphosphate|Aflatoxin B1|Albendazole|alpha-Tocopherol|Aluminum Oxide|Amiodarone|ammonium 2,3,3,3-tetrafluoro-2-(heptafluoropropoxy)-propa…	519.55	1786
IL1B	3553	Chemical and Drug Induced Liver Injury	MESH:D056486	marker/mechanism|therapeutic	1,2-Dimethylhydrazine|1,3-butadiene|1,3-dichloro-2-propanol|1,4-bis(2-(3,5-dichloropyridyloxy))benzene|18alpha-glycyrrhetinic acid|1-bromopropane|1-Naphthylisothiocyanate|2,2',4,4'-tetrabromodiphenyl ether|2-(2-amino-3-methoxyphenyl)-4H-1-benzopyran-4-one|2,3,7,8-tetrachlorodibenzofuran|2,5-dimethyl-4-benzoquinone|2,5-hexanedione|2,6-dinitrotoluene|2-Acetylaminofluorene|2-methyl-3-(2-((4-nitrooxy…	1251.07	2368
IL1R2	7850	Chemical and Drug Induced Liver Injury	MESH:D056486	marker/mechanism	1,2-Dimethylhydrazine|4,4'-diaminodiphenylmethane|Acetaminophen|Aflatoxin B1|Ammonium Chloride|amphotericin B, deoxycholate drug combination|Arsenic|Arsenic Trioxide|arsenite|Aspirin|Azoxymethane|Benzene|Benzo(a)pyrene|beta-Naphthoflavone|bisphenol A|Blood Glucose|Cadmium|Cadmium Chloride|Carbon Tetrachloride|Choline|cobaltous chloride|Copper|Cyclosporine|cylindrospermopsin|decabromobiphenyl ethe…	209.27	1189
IL22	50616	Chemical and Drug Induced Liver Injury	MESH:D056486	therapeutic	2,2',4,4'-tetrabromodiphenyl ether|6-formylindolo(3,2-b)carbazole|Acetaminophen|Acetylcysteine|Arsenic|Azoxymethane|Benzo(a)pyrene|beta-Naphthoflavone|bis(4-hydroxyphenyl)sulfone|bisphenol A|Carbon Tetrachloride|Copper|corosolic acid|deoxynivalenol|Dietary Fats|Dust|Ethinyl Estradiol|Hydrogen Peroxide|lipopolysaccharide, E coli O55-B5|Lipopolysaccharides|Nickel|Oleanolic Acid|Particulate Matter|P…	84.36	831
IL4	3565	Chemical and Drug Induced Liver Injury	MESH:D056486	marker/mechanism|therapeutic	13,14-dihydro-15-ketoprostaglandin D2|2,2',4,4'-tetrabromodiphenyl ether|2-(2-amino-3-methoxyphenyl)-4H-1-benzopyran-4-one|4,4'-diaminodiphenylmethane|abacavir|Acetaminophen|Acetone|Acetylcysteine|acetylsalicylic acid lysinate|Alitretinoin|allicin|allyl sulfide|alpha-Chlorohydrin|alpha-Linolenic Acid|Aluminum|Amino Acids, Peptides, and Proteins|Ammonia|Ammonium Chloride|Apigenin|Arsenic|Arsenic T…	540.6	1687
IL6	3569	Chemical and Drug Induced Liver Injury	MESH:D056486	therapeutic	1-(2-cyano-3,12-dioxooleana-1,9-dien-28-oyl) imidazole|1,2-Dimethylhydrazine|1,3-dichloro-2-propanol|1,4-bis(2-(3,5-dichloropyridyloxy))benzene|18alpha-glycyrrhetinic acid|1-bromopropane|1-Naphthylisothiocyanate|2,2',4,4'-tetrabromodiphenyl ether|2-(2-amino-3-methoxyphenyl)-4H-1-benzopyran-4-one|2,3,7,8-tetrachlorodibenzofuran|2-Acetylaminofluorene|2''-galloylhyperin|3,4,3',4'-tetrachlorobiphenyl…	1306.62	2344
IMMT	10989	Chemical and Drug Induced Liver Injury	MESH:D056486	marker/mechanism	1,2-Dimethylhydrazine|2,6-dinitrotoluene|Acetaminophen|Atrazine|Benzo(a)pyrene|bisphenol A|Chlorodiphenyl (54% Chlorine)|Clofibrate|Copper Sulfate|cupric chloride|Dexamethasone|Dibutyl Phthalate|Diclofenac|Doxorubicin|Ethanol|fenvalerate|Flutamide|Folic Acid|Indomethacin|Irinotecan|Methamphetamine|methylmercuric chloride|Mitoxantrone|Nanotubes, Carbon|N-Methyl-3,4-methylenedioxyamphetamine|N-nitr…	98.05	728
IRAK1	3654	Chemical and Drug Induced Liver Injury	MESH:D056486	marker/mechanism	1,2-Dimethylhydrazine|acanthoic acid|Acetaminophen|Acrylamide|Arsenic Trioxide|Atorvastatin|Atrazine|Auranofin|Azoxymethane|Benzo(a)pyrene|bisphenol A|Bortezomib|Cadmium Chloride|Caffeine|Cannabidiol|Carbamazepine|Carbon Tetrachloride|Chlorpyrifos|cobaltous chloride|Copper|Copper Sulfate|Curcumin|Cyclosporine|deoxynivalenol|Dibutyl Phthalate|dimethyl-4-toluidine|Doxorubicin|Enalapril|Erlotinib Hy…	205.98	1158
ITPR1	3708	Chemical and Drug Induced Liver Injury	MESH:D056486	marker/mechanism	1,2-Dimethylhydrazine|1,4-bis(2-(3,5-dichloropyridyloxy))benzene|2,3,7,8-tetrachlorodibenzofuran|2,4-dinitrotoluene|2,6-dinitrotoluene|3,4,5,3',4'-pentachlorobiphenyl|4,4'-hexafluorisopropylidene diphenol|4-amino-2,6-dinitrotoluene|9,10-Dimethyl-1,2-benzanthracene|Acetaminophen|Aflatoxin B1|Ammonium Chloride|Arsenic|Arsenic Trioxide|arsenite|Atrazine|Benzo(a)pyrene|bis(4-hydroxyphenyl)sulfone|bis…	260.96	1100
JUND	3727	Chemical and Drug Induced Liver Injury	MESH:D056486	marker/mechanism	1,2-Dimethylhydrazine|2,2',4,4'-tetrabromodiphenyl ether|2,4-dinitrotoluene|3,4,5,3',4'-pentachlorobiphenyl|Acetaminophen|Acetylcysteine|Aflatoxin B1|alpha-Tocopherol|Ammonium Chloride|Ampicillin|Androgens|Arsenic Trioxide|arsenite|Aspirin|Atazanavir Sulfate|Atrazine|Benzo(a)pyrene|beta-Naphthoflavone|bis(4-hydroxyphenyl)sulfone|bisphenol A|Bortezomib|Cadmium|Cadmium Chloride|Capsaicin|Carbon Tet…	297.88	1218
KITL	17311	Chemical and Drug Induced Liver Injury	MESH:D056486	therapeutic	1,2-Dimethylhydrazine|1,4-bis(2-(3,5-dichloropyridyloxy))benzene|3,4,5,3',4'-pentachlorobiphenyl|Acetaminophen|Arsenic|Azoxymethane|Benzo(a)pyrene|bis(4-hydroxyphenyl)sulfone|bisphenol A|Cadmium|Cadmium Chloride|Carbon Tetrachloride|Choline|Cyclophosphamide|Dexamethasone|Dietary Fats|Diethylhexyl Phthalate|Diethylstilbestrol|Estradiol|Ethanol|ethylene dichloride|Folic Acid|lipopolysaccharide, E c…	113.15	922
KNG1	3827	Chemical and Drug Induced Liver Injury	MESH:D056486	marker/mechanism	1,4-bis(2-(3,5-dichloropyridyloxy))benzene|1-Naphthylisothiocyanate|2,2',4,4'-tetrabromodiphenyl ether|2-(2-amino-3-methoxyphenyl)-4H-1-benzopyran-4-one|2,4-dinitrotoluene|2,6-dinitrotoluene|3,4,3',4'-tetrachlorobiphenyl|4,4'-diaminodiphenylmethane|9,10-Dimethyl-1,2-benzanthracene|Acetaminophen|Acrylamide|Adenosine Triphosphate|Aflatoxin B1|alpha-Linolenic Acid|Ammonium Chloride|Angiotensin-Conve…	269.09	1257
KRT18	3875	Chemical and Drug Induced Liver Injury	MESH:D056486	marker/mechanism	1,2-Dimethylhydrazine|1,3-butadiene|1-Naphthylisothiocyanate|2,2',4,4'-tetrabromodiphenyl ether|2,4-dinitrotoluene|2,6-dinitrotoluene|3,4,5,3',4'-pentachlorobiphenyl|3,5-diethoxycarbonyl-1,4-dihydrocollidine|4,4'-diaminodiphenylmethane|4-amino-2,6-dinitrotoluene|9,10-Dimethyl-1,2-benzanthracene|Acetaminophen|Acrolein|Alitretinoin|alpha-Chlorohydrin|Ammonium Chloride|amphotericin B, deoxycholate d…	350.15	1356
KRT8	3856	Chemical and Drug Induced Liver Injury	MESH:D056486	marker/mechanism	1,2-Dimethylhydrazine|1-aminobenzotriazole|1-Naphthylisothiocyanate|2,4-dinitrotoluene|2-Acetylaminofluorene|3,4,5,3',4'-pentachlorobiphenyl|3,5-diethoxycarbonyl-1,4-dihydrocollidine|4,4'-diaminodiphenylmethane|4-amino-2,6-dinitrotoluene|9,10-Dimethyl-1,2-benzanthracene|Acetaminophen|Acetylcysteine|Acrolein|Acrylamide|Aflatoxin B1|Alitretinoin|alpha-Chlorohydrin|Amiodarone|amphotericin B, deoxych…	383.87	1447
LAP3	51056	Chemical and Drug Induced Liver Injury	MESH:D056486	marker/mechanism	1,2-Dimethylhydrazine|2,2',4,4',5-brominated diphenyl ether|2,4-dinitrotoluene|2,6-dinitrotoluene|Acetaminophen|Acrylamide|Aflatoxin B1|Alitretinoin|Arsenic|Arsenic Trioxide|arsenite|Atrazine|Benzo(a)pyrene|bisphenol A|bromobenzene|Cadmium|Cadmium Chloride|Carbon Tetrachloride|Chlorodiphenyl (54% Chlorine)|Estradiol|Ethanol|Ethinyl Estradiol|Etoposide|fenvalerate|Flutamide|Folic Acid|Hyaluronic A…	164.15	1052
LBP	3929	Chemical and Drug Induced Liver Injury	MESH:D056486	marker/mechanism	1,2-Dimethylhydrazine|1-Naphthylisothiocyanate|2,2',4,4'-tetrabromodiphenyl ether|2,4-dinitrotoluene|2,6-dinitrotoluene|3,4,5,3',4'-pentachlorobiphenyl|4,4'-diaminodiphenylmethane|Acetaminophen|Aflatoxin B1|Ammonium Chloride|arsenite|Ascorbic Acid|Atazanavir Sulfate|Benzo(a)pyrene|beta-Naphthoflavone|bis(4-hydroxyphenyl)sulfone|bisphenol A|Cadmium|Cadmium Chloride|Carbon Tetrachloride|Carmustine|…	296.21	1274
LCN2	3934	Chemical and Drug Induced Liver Injury	MESH:D056486	marker/mechanism	1,4-bis(2-(3,5-dichloropyridyloxy))benzene|1-Naphthylisothiocyanate|2,2',4,4'-tetrabromodiphenyl ether|2,3,7,8-tetrachlorodibenzofuran|3,4,5,3',4'-pentachlorobiphenyl|4,4'-diaminodiphenylmethane|Acetaminophen|Aflatoxin B1|Alitretinoin|alpha-Chlorohydrin|Aluminum Oxide|Ammonium Chloride|Amphotericin B|amphotericin B, deoxycholate drug combination|Anthocyanins|Arsenic Trioxide|Aspirin|Atorvastatin|…	416.18	1564
LGALS3	3958	Chemical and Drug Induced Liver Injury	MESH:D056486	marker/mechanism	1-Naphthylisothiocyanate|2,2',4,4',5-brominated diphenyl ether|2,6-dinitrotoluene|2-nitrofluorene|3,4,5,3',4'-pentachlorobiphenyl|4,4'-diaminodiphenylmethane|4-(N-methyl-N-nitrosamino)-1-(3-pyridyl)-1-butanone|9,10-Dimethyl-1,2-benzanthracene|Acetaminophen|Aflatoxin B1|alpha-Chlorohydrin|Ammonium Chloride|amphotericin B, deoxycholate drug combination|Arsenic Trioxide|arsenite|Ascorbic Acid|Benzo(…	294.26	1233
LRAT	9227	Chemical and Drug Induced Liver Injury	MESH:D056486	marker/mechanism	1,2-Dimethylhydrazine|1-Naphthylisothiocyanate|2,2,5,7,8-pentamethyl-1-hydroxychroman|4,4'-diaminodiphenylmethane|Acetaminophen|Aflatoxin B1|Aluminum|Ammonium Chloride|Benzo(a)pyrene|beta-Naphthoflavone|bis(4-hydroxyphenyl)sulfone|bisphenol A|Cadmium Chloride|Carbon Tetrachloride|Chlorpyrifos|cyproconazole|Diethylnitrosamine|Diethylstilbestrol|Dimethylnitrosamine|Estradiol|Ethanol|Ethinyl Estradi…	157.49	1027
LTB4R1	16995	Chemical and Drug Induced Liver Injury	MESH:D056486	marker/mechanism	1,3-butadiene|Azoxymethane|Benzo(a)pyrene|chromium hexavalent ion|Cisplatin|Clopidogrel|Dichloroacetic Acid|ethylene dichloride|furan|Hydroxyurea|Lipopolysaccharides|Nanotubes, Carbon|Oxygen|Ozone|pirinixic acid|Potassium Dichromate|Tetrachlorodibenzodioxin|titanium dioxide	43.87	111
LTF	4057	Chemical and Drug Induced Liver Injury	MESH:D056486	therapeutic	3,4,5,3',4'-pentachlorobiphenyl|4,4'-hexafluorisopropylidene diphenol|Acetaminophen|Aflatoxin B1|Aluminum|Aluminum Oxide|Apigenin|Arsenic|arsenite|Atrazine|Atropine|Azathioprine|Benzo(a)pyrene|bisphenol A|Budesonide|Cadmium|Capsaicin|cerous chloride|Chlorodiphenyl (54% Chlorine)|Chlorpyrifos|Chromium|Cisplatin|Copper|Cyclophosphamide|Cyclosporine|DDT|Dexamethasone|Diazinon|Diethylhexyl Phthalate|…	170.58	802
MALAT1	378938	Chemical and Drug Induced Liver Injury	MESH:D056486	marker/mechanism	1,2-Dimethylhydrazine|Acetaminophen|Acetylcysteine|Arsenic|Arsenic Trioxide|arsenite|Benzo(a)pyrene|bis(4-hydroxyphenyl)sulfone|bisphenol A|Bortezomib|Cadmium Chloride|Carbon Tetrachloride|Carmustine|Cisplatin|cobaltous chloride|Copper|Copper Sulfate|DDT|Dexamethasone|Diethylnitrosamine|Doxorubicin|Drugs, Chinese Herbal|Endosulfan|Ethanol|fipronil|Fluorouracil|Fluoxetine|Folic Acid|Formaldehyde|I…	162.32	987
MAP1LC3B	81631	Chemical and Drug Induced Liver Injury	MESH:D056486	marker/mechanism	1,2-Dimethylhydrazine|2-(2-amino-3-methoxyphenyl)-4H-1-benzopyran-4-one|3-methyladenine|4,4'-diaminodiphenylmethane|4-phenylbutyric acid|6-formylindolo(3,2-b)carbazole|abamectin|Acetaminophen|acetovanillone|Acetylcysteine|Acrylamide|Aflatoxin B1|alpha-Chlorohydrin|Aluminum|Aluminum Chloride|Amiodarone|Ammonium Chloride|Amphotericin B|Apigenin|Arsenic|Arsenic Trioxide|arsenite|Artesunate|Atazanavi…	395.16	1456
MAP3K5	4217	Chemical and Drug Induced Liver Injury	MESH:D056486	marker/mechanism	1,2-Dimethylhydrazine|18alpha-glycyrrhetinic acid|2,2',4,4'-tetrabromodiphenyl ether|2,2,5,7,8-pentamethyl-1-hydroxychroman|2,3,7,8-tetrachlorodibenzofuran|3-methyladenine|4-nitrophenol|4-phenylbutyric acid|6-hydroxy-2,5,7,8-tetramethylchroman-2-carboxylic acid|Acetaminophen|Acetylcysteine|Acrolein|Aflatoxin B1|aloe emodin|andrographolide|Ascorbic Acid|Atrazine|Benzene|Benzo(a)pyrene|Berberine|Bi…	276.22	1163
MAT1A	4143	Chemical and Drug Induced Liver Injury	MESH:D056486	marker/mechanism	1,4-bis(2-(3,5-dichloropyridyloxy))benzene|2,2',4,4'-tetrabromodiphenyl ether|2,4-dinitrotoluene|2,6-dinitrotoluene|2-Acetylaminofluorene|2-nitrofluorene|3,4,3',4'-tetrachlorobiphenyl|4-(N-methyl-N-nitrosamino)-1-(3-pyridyl)-1-butanone|Acetaminophen|acetochlor|Aflatoxin B1|Ammonium Chloride|Arsenic|Atrazine|Benzo(a)pyrene|bisphenol A|bromobenzene|Cadmium Chloride|Carbon Tetrachloride|Carmustine|c…	216.83	1137
MCCC1	56922	Chemical and Drug Induced Liver Injury	MESH:D056486	marker/mechanism	1,2-Dimethylhydrazine|2,4-dinitrotoluene|2,6-dinitrotoluene|3,4,5,3',4'-pentachlorobiphenyl|Acetaminophen|Aflatoxin B1|Atrazine|Benzo(a)pyrene|bisphenol A|Cadmium|Cadmium Chloride|Carbon Tetrachloride|Copper|Copper Sulfate|Cyclosporine|decamethrin|Dexamethasone|Dibutyl Phthalate|Doxorubicin|Endosulfan|Estradiol|Ethanol|Ethinyl Estradiol|Folic Acid|Indomethacin|Isotretinoin|Methapyrilene|methylmer…	125.97	898
MDH1	4190	Chemical and Drug Induced Liver Injury	MESH:D056486	marker/mechanism	1,2-Dimethylhydrazine|1-Naphthylisothiocyanate|2,5-hexanedione|2,6-dichloro-4-nitrophenol|2,6-dinitrotoluene|4,4'-diaminodiphenylmethane|4-toluidine|9,10-Dimethyl-1,2-benzanthracene|Acetaminophen|acetochlor|Acrylamide|Aflatoxin B1|alpha-Chlorohydrin|ammonium 2,3,3,3-tetrafluoro-2-(heptafluoropropoxy)-propanoate|Ammonium Chloride|Arsenic Trioxide|arsenite|Atrazine|Benzo(a)pyrene|Benztropine|beta-N…	261.52	1134
ME1	4199	Chemical and Drug Induced Liver Injury	MESH:D056486	marker/mechanism	1,2-Dimethylhydrazine|1-(2-trifluoromethoxyphenyl)-2-nitroethanone|1,4-bis(2-(3,5-dichloropyridyloxy))benzene|2,2',4,4'-tetrabromodiphenyl ether|2,2,5,7,8-pentamethyl-1-hydroxychroman|2,4-dinitrotoluene|2-amino-4,6-dinitrotoluene|3,4,5,3',4'-pentachlorobiphenyl|4,4'-diaminodiphenylmethane|9,10-Dimethyl-1,2-benzanthracene|Acetaminophen|Acetylcysteine|Aflatoxin B1|alpha-Chlorohydrin|Amiodarone|Ammo…	407.32	1453
MED1	5469	Chemical and Drug Induced Liver Injury	MESH:D056486	marker/mechanism	1,2-Dimethylhydrazine|1,4-bis(2-(3,5-dichloropyridyloxy))benzene|2-(2-amino-3-methoxyphenyl)-4H-1-benzopyran-4-one|3,4,5,3',4'-pentachlorobiphenyl|4,4'-hexafluorisopropylidene diphenol|Acetaminophen|Arsenic|Arsenic Trioxide|arsenite|Atrazine|Benzo(a)pyrene|bis(4-hydroxyphenyl)sulfone|bisphenol A|Blood Glucose|Cadmium|Cadmium Chloride|Carmustine|Chlorodiphenyl (54% Chlorine)|Chlorpyrifos|ciprofibr…	149.75	720
MIR100	406892	Chemical and Drug Induced Liver Injury	MESH:D056486	marker/mechanism	Acetaminophen|Arsenic Trioxide|bisphenol A|Chloroform|Coal|cyanoginosin LR|Estradiol|Formaldehyde|Hydrogen Peroxide|Methapyrilene|Particulate Matter|Progesterone|Resveratrol|Rutin|Smoke|sodium arsenite|Streptozocin|Tetrachlorodibenzodioxin|Vehicle Emissions|Zinc	51.38	534
MIR103-1	723824	Chemical and Drug Induced Liver Injury	MESH:D056486	marker/mechanism	Acetaminophen|Sodium Fluoride|tetrabromobisphenol A	9.65	383
MIR107	406901	Chemical and Drug Induced Liver Injury	MESH:D056486	marker/mechanism	Acetaminophen|arsenic disulfide|Arsenic Trioxide|Atrazine|bisphenol A|Cadmium|Cadmium Chloride|Choline|Cisplatin|cyclonite|Diethylhexyl Phthalate|Ethanol|Folic Acid|Formaldehyde|hydroquinone|manganese chloride|Methionine|Morphine|Particulate Matter|perfluorooctane sulfonic acid|tetrabromobisphenol A|Tretinoin|tris(1,3-dichloro-2-propyl)phosphate|Zinc	68.72	551
MIR10A	406902	Chemical and Drug Induced Liver Injury	MESH:D056486	marker/mechanism	Acetaminophen|alpha-Chlorohydrin|Arsenic|arsenic disulfide|Arsenic Trioxide|Atrazine|Benzo(a)pyrene|Carbon Tetrachloride|Chlorpyrifos|Cisplatin|Dietary Fats|Estradiol|Ethanol|ethylene dichloride|ferulic acid|Folic Acid|Formaldehyde|Hydrogen Peroxide|Lead|Mercury|Paraquat|Particulate Matter|perfluorooctane sulfonic acid|Progesterone|Quercetin|Resveratrol|Sodium Fluoride|Streptozocin|Testosterone|T…	93.47	798
MIR10B	406903	Chemical and Drug Induced Liver Injury	MESH:D056486	marker/mechanism	2,5-hexanedione|Acetaminophen|Arsenic Trioxide|Atrazine|bisphenol A|Cadmium|Cadmium Chloride|Carbon Tetrachloride|Choline|Cisplatin|cyclonite|Dietary Fats|Estradiol|Ethanol|Formaldehyde|Hydrogen Peroxide|lipopolysaccharide, E coli O55-B5|Mercaptopurine|Methapyrilene|Methionine|Particulate Matter|Resveratrol|sodium arsenite|titanium dioxide|Tretinoin|Valproic Acid|Zinc	74.66	825
MIR1-1	406904	Chemical and Drug Induced Liver Injury	MESH:D056486	marker/mechanism	Arsenic Trioxide|Benzo(a)pyrene|Particulate Matter|sodium arsenite	10.09	62
MIR122	406906	Chemical and Drug Induced Liver Injury	MESH:D056486	marker/mechanism	1,4-bis(2-(3,5-dichloropyridyloxy))benzene|1-Naphthylisothiocyanate|Acetaminophen|Aflatoxin B1|allyl alcohol|Arsenic Trioxide|Atrazine|Benzene|Benzo(a)pyrene|bifenthrin|Bile Acids and Salts|bis(4-hydroxyphenyl)sulfone|bisphenol A|Cadmium|Cadmium Chloride|Caffeine|Carbon Tetrachloride|Catechin|Chlorpyrifos|Choline|Cisplatin|Clofibrate|crocin|cyclonite|Diclofenac|diosbulbin B|Doxorubicin|Drugs, Chi…	171.39	906
MIR1246	100302142	Chemical and Drug Induced Liver Injury	MESH:D056486	marker/mechanism	4-biphenylamine|Acetaminophen|Arecoline|Benzo(a)pyrene|ochratoxin A|Particulate Matter|propiconazole|sodium arsenite|systhane|triadimefon|Valproic Acid	26.52	465
MIR1247	100302145	Chemical and Drug Induced Liver Injury	MESH:D056486	marker/mechanism	Acetaminophen|Acetylcysteine|Cadmium|Cadmium Chloride|Carbon Tetrachloride|cyanoginosin LR|Dexamethasone|Ethanol|Silver|Sodium Fluoride|Testosterone	32.67	670
MIR1249	100302149	Chemical and Drug Induced Liver Injury	MESH:D056486	marker/mechanism	Acetaminophen|alpha-Chlorohydrin|Cyclosporine|Nanotubes, Carbon|Particulate Matter|titanium dioxide	15.03	398
MIR125B1	406911	Chemical and Drug Induced Liver Injury	MESH:D056486	marker/mechanism	Acetaminophen|manganese chloride|Nickel|nickel sulfate|Particulate Matter|Quercetin|Rutin|sodium arsenite	20.49	442
MIR125B2	406912	Chemical and Drug Induced Liver Injury	MESH:D056486	marker/mechanism	Acetaminophen|Carvedilol|Doxorubicin|sodium arsenite	8.26	427
MIR1260A	100302236	Chemical and Drug Induced Liver Injury	MESH:D056486	marker/mechanism	Acetaminophen|Chenodeoxycholic Acid|sodium arsenite|Valproic Acid	9.24	463
MIR1260B	100422991	Chemical and Drug Induced Liver Injury	MESH:D056486	marker/mechanism	Acetaminophen|Chenodeoxycholic Acid|Cisplatin|Estradiol|hydroquinone|Progesterone|Valproic Acid	20.33	445
MIR1273H	102466247	Chemical and Drug Induced Liver Injury	MESH:D056486	marker/mechanism	Acetaminophen	2.25	377
MIR1285-1	100302218	Chemical and Drug Induced Liver Injury	MESH:D056486	marker/mechanism	Acetaminophen|bisphenol A|sodium arsenite	8.57	426
MIR1290	100302276	Chemical and Drug Induced Liver Injury	MESH:D056486	marker/mechanism	4-biphenylamine|Acetaminophen|Arecoline|Curcumin|decabromobiphenyl ether|ochratoxin A|Paraquat|Particulate Matter|Silver	20.68	411
MIR1291	100302221	Chemical and Drug Induced Liver Injury	MESH:D056486	marker/mechanism	Acetaminophen|Cadmium Chloride	4.89	398
MIR1303	100302284	Chemical and Drug Induced Liver Injury	MESH:D056486	marker/mechanism	Acetaminophen|Doxorubicin	4.57	389
MIR1304	100302240	Chemical and Drug Induced Liver Injury	MESH:D056486	marker/mechanism	Acetaminophen|Benzo(a)pyrene|chromium hexavalent ion|decabromobiphenyl ether|Paraquat|sodium arsenite	20.37	434
MIR1306	100302197	Chemical and Drug Induced Liver Injury	MESH:D056486	marker/mechanism	Acetaminophen|Atrazine|Benzo(a)pyrene|Methyltestosterone|Particulate Matter|Rutin|Sesame Oil|Smoke|sodium arsenite|Streptozocin|titanium dioxide	33.81	444
MIR1307	100302174	Chemical and Drug Induced Liver Injury	MESH:D056486	marker/mechanism	Acetaminophen|Arsenic|cyanoginosin LR|sodium arsenite|Tetrachlorodibenzodioxin	13.83	460
MIR130A	406919	Chemical and Drug Induced Liver Injury	MESH:D056486	marker/mechanism	Acetaminophen|Aflatoxin B1|arsenic disulfide|Benzo(a)pyrene|Chlorpyrifos|Choline|Cisplatin|Cocaine|decabromobiphenyl ether|Dexamethasone|Dietary Fats|Folic Acid|Formaldehyde|glyphosate|Hydrogen Peroxide|hydroquinone|imidacloprid|Methionine|Paraquat|Resveratrol|Smoke|Sodium Fluoride|Thiabendazole|Zinc|zinc chloride	62.6	527
MIR130B	406920	Chemical and Drug Induced Liver Injury	MESH:D056486	marker/mechanism	2,5-hexanedione|2-Acetylaminofluorene|Acetaminophen|Aflatoxin B1|Benzo(a)pyrene|Cisplatin|Colchicine|Cyclosporine|decabromobiphenyl ether|Dexamethasone|Dietary Fats|Ethanol|Formaldehyde|Hydrogen Peroxide|Nickel|nickel sulfate|Ozone|perfluorooctane sulfonic acid|sodium arsenite|Sodium Fluoride	49.3	575
MIR132	406921	Chemical and Drug Induced Liver Injury	MESH:D056486	marker/mechanism	2-Acetylaminofluorene|Acetaminophen|Aflatoxin B1|alpha-Chlorohydrin|Arsenic Trioxide|Cadmium|Cadmium Chloride|Chloroform|Chlorpyrifos|Cisplatin|Cocaine|Dietary Fats|Diethylhexyl Phthalate|diosbulbin B|Doxorubicin|Endosulfan|Hydrogen Peroxide|Monocrotaline|Morphine|Nickel|nickel sulfate|ochratoxin A|Ozone|Particulate Matter|Quercetin|Silver|Sirolimus|sodium arsenite|Sodium Fluoride|Streptozocin|Te…	100.13	638
MIR1343	100616437	Chemical and Drug Induced Liver Injury	MESH:D056486	marker/mechanism	Acetaminophen|Zearalenone	6.23	380
MIR141	406933	Chemical and Drug Induced Liver Injury	MESH:D056486	marker/mechanism	Acetaminophen|Arsenic|Atrazine|Benzo(a)pyrene|bisphenol A|Buthionine Sulfoximine|Carbon Tetrachloride|Chloroform|Cisplatin|Dibutyl Phthalate|Dietary Fats|Diethylhexyl Phthalate|diethyl phthalate|diisononyl phthalate|Estradiol|Ethanol|furan|Genistein|Malondialdehyde|Methimazole|methylmercuric chloride|ochratoxin A|Oxygen|Particulate Matter|Resveratrol|Rotenone|Silver|sodium arsenite|Sodium Fluorid…	89.36	809
MIR142	406934	Chemical and Drug Induced Liver Injury	MESH:D056486	marker/mechanism	Acetaminophen|Arsenic|Benzene|Benzo(a)pyrene|bisphenol A|Cadmium|Cadmium Chloride|Cisplatin|Estradiol|Formaldehyde|Medroxyprogesterone Acetate|Mercaptopurine|ochratoxin A|Oxygen|Progesterone|Resveratrol|Silver|sodium arsenite|Sodium Fluoride|Sodium Glutamate|Streptozocin|sulforaphane|Zinc	55.19	539
MIR143	406935	Chemical and Drug Induced Liver Injury	MESH:D056486	marker/mechanism	1,3-butadiene|Acetaminophen|Aflatoxin B1|Arecoline|Arsenic|Arsenic Trioxide|Atrazine|bisphenol A|Cadmium Chloride|chromium hexavalent ion|Cisplatin|Copper|cyclonite|diallyl trisulfide|Diethylhexyl Phthalate|Doxorubicin|ethylene dichloride|Folic Acid|Hydrogen Peroxide|Methamphetamine|Nanotubes, Carbon|Ozone|Particulate Matter|Plant Extracts|Resveratrol|Rifampin|SB 203580|sodium arsenite|titanium d…	90.15	692
MIR1468	100302115	Chemical and Drug Induced Liver Injury	MESH:D056486	marker/mechanism	Acetaminophen|cyanoginosin LR|decabromobiphenyl ether|Particulate Matter|Progesterone	12.61	399
MIR148A	406940	Chemical and Drug Induced Liver Injury	MESH:D056486	marker/mechanism	Acetaminophen|Arsenic|Arsenic Trioxide|Benzo(a)pyrene|Cadmium|Cadmium Chloride|Carbon Tetrachloride|Cisplatin|cyclonite|Dexamethasone|Doxorubicin|Drugs, Chinese Herbal|Estradiol|Methimazole|Mifepristone|ochratoxin A|Progesterone|Quercetin|Resveratrol|sodium arsenite|Thiram|titanium dioxide	61.12	737
MIR149	406941	Chemical and Drug Induced Liver Injury	MESH:D056486	marker/mechanism	Arsenic|Arsenic Trioxide|Benzo(a)pyrene|bisphenol A|Buthionine Sulfoximine|Cadmium Chloride|Carbon Tetrachloride|Chenodeoxycholic Acid|DDT|Dietary Fats|Estradiol|ethylene dichloride|Methapyrilene|Methimazole|Plant Extracts|Resveratrol|Rifampin|sodium arsenite|Sodium Fluoride|Valproic Acid	62.26	483
MIR150	406942	Chemical and Drug Induced Liver Injury	MESH:D056486	marker/mechanism	1,3-butadiene|Acetaminophen|Arsenic Trioxide|Atrazine|Benzene|Benzo(a)pyrene|bisphenol A|Cadmium|Cadmium Chloride|Carvedilol|Choline|Cisplatin|cupric chloride|Dexamethasone|Diethylhexyl Phthalate|Doxorubicin|Estradiol|Formaldehyde|Lipopolysaccharides|Methapyrilene|Methionine|monobutyl phthalate|Morphine|Oxygen|perfluorooctane sulfonic acid|Plant Extracts|Silver|sodium arsenite|Testosterone|Trichl…	80.63	638
MIR151B	100616247	Chemical and Drug Induced Liver Injury	MESH:D056486	marker/mechanism	Acetaminophen|Progesterone	5.92	380
MIR152	406943	Chemical and Drug Induced Liver Injury	MESH:D056486	marker/mechanism	Acetaminophen|Aflatoxin B1|Alitretinoin|Benzo(a)pyrene|Cadmium|Cadmium Chloride|Cisplatin|Coal|cyclonite|Ethanol|Formaldehyde|Hydrogen Peroxide|Lipopolysaccharides|ochratoxin A|Poly I-C|Resveratrol|Rutin|Smoke|sodium arsenite|Sodium Fluoride|Tamoxifen|titanium dioxide|tris(1,3-dichloro-2-propyl)phosphate	62.55	605
MIR17	406952	Chemical and Drug Induced Liver Injury	MESH:D056486	marker/mechanism	2-Acetylaminofluorene|4-biphenylamine|Arsenic Trioxide|Atrazine|bifenthrin|Choline|Cisplatin|Dexamethasone|Diethylhexyl Phthalate|Ethanol|ethylene dichloride|Formaldehyde|Genistein|Hydrogen Peroxide|hydroquinone|Lipopolysaccharides|Methionine|Paraquat|Particulate Matter|perfluorooctane sulfonic acid|perfluorooctanoic acid|Resveratrol|sodium arsenite|Tamoxifen|Testosterone|Tetrachlorodibenzodioxin	70.49	268
MIR181C	406957	Chemical and Drug Induced Liver Injury	MESH:D056486	marker/mechanism	2-Acetylaminofluorene|Acetaminophen|Arsenic Trioxide|Atrazine|Benzo(a)pyrene|ferulic acid|furan|Hydrogen Peroxide|Methapyrilene|Particulate Matter|perfluorooctane sulfonic acid|Progesterone|Quercetin|Resveratrol|Rutin|Silver|sodium arsenite|Tretinoin|Tunicamycin|Valproic Acid|Zinc	56.97	545
MIR188	406964	Chemical and Drug Induced Liver Injury	MESH:D056486	marker/mechanism	Acetaminophen|Acrolein|Arsenic|bisphenol A|Buthionine Sulfoximine|Cisplatin|decabromobiphenyl ether|Diethylhexyl Phthalate|Hydrogen Peroxide|Methimazole|Paraquat|Particulate Matter|perfluorooctane sulfonic acid|Plant Extracts|Resveratrol|Streptozocin|Tetrachlorodibenzodioxin|titanium dioxide|Trichloroethylene	55.2	573
MIR18A	406953	Chemical and Drug Induced Liver Injury	MESH:D056486	marker/mechanism	2-Acetylaminofluorene|4-biphenylamine|Acetaminophen|Aflatoxin B1|Arsenic Trioxide|Atrazine|Cadmium|Cadmium Chloride|Carbamazepine|Cyclosporine|Diethylhexyl Phthalate|Doxorubicin|Formaldehyde|hydroquinone|Lamotrigine|Particulate Matter|perfluorooctane sulfonic acid|Piperacillin|Silver|sodium arsenite|Sulfamethoxazole|Tetrachlorodibenzodioxin|Tretinoin|Valproic Acid|Zinc	67.26	633
MIR191	406966	Chemical and Drug Induced Liver Injury	MESH:D056486	marker/mechanism	Acetaminophen|Acrolein|Arsenic Trioxide|Atrazine|Benzene|bis(4-hydroxyphenyl)sulfone|Choline|Cisplatin|cyclonite|Diethylhexyl Phthalate|Flutamide|Folic Acid|Hydrogen Peroxide|Methionine|Morphine|Nanotubes, Carbon|Particulate Matter|perfluorooctanoic acid|Progesterone|Silver|sodium arsenite|Sodium Fluoride|Streptozocin|Tamoxifen|Testosterone|Zinc	77.73	546
MIR192	406967	Chemical and Drug Induced Liver Injury	MESH:D056486	marker/mechanism	Acetaminophen|Aflatoxin B1|aroclor 1260|Bile Acids and Salts|bis(4-hydroxyphenyl)sulfone|bisphenol A|Caffeine|Carbon Tetrachloride|Choline|Cisplatin|cyclonite|Diclofenac|diosbulbin B|Doxorubicin|Drugs, Chinese Herbal|ethylene dichloride|Folic Acid|Formaldehyde|furan|Hydrogen Peroxide|Methapyrilene|Methionine|perfluorooctane sulfonic acid|Quercetin|Rifampin|Silver|sodium arsenate|sodium arsenite|S…	92.56	815
MIR193A	406968	Chemical and Drug Induced Liver Injury	MESH:D056486	marker/mechanism	2,5-hexanedione|Acetaminophen|Aflatoxin B1|alpha-Chlorohydrin|aroclor 1260|Arsenic|Arsenic Trioxide|Cadmium Chloride|Chlorodiphenyl (54% Chlorine)|Cisplatin|DDT|diosbulbin B|Doxorubicin|Drugs, Chinese Herbal|Estradiol|furan|Hydrogen Peroxide|Paraquat|potassium bromate|Resveratrol|Tacrolimus|Tamoxifen|Testosterone|Tetrachlorodibenzodioxin|titanium dioxide|Valproic Acid	69.62	607
MIR193B	574455	Chemical and Drug Induced Liver Injury	MESH:D056486	marker/mechanism	1,3-butadiene|Acetaminophen|Acrylamide|alpha-Chlorohydrin|Arsenic Trioxide|Atrazine|Benzo(a)pyrene|bis(4-hydroxyphenyl)sulfone|bisphenol A|cupric chloride|Doxorubicin|Estradiol|Ethanol|ethylene dichloride|Hydrogen Peroxide|Medroxyprogesterone Acetate|Mercury|Particulate Matter|perfluorooctane sulfonic acid|potassium bromate|sodium arsenite|Tetrachlorodibenzodioxin|triphenyl phosphate	66.44	563
MIR194-1	406969	Chemical and Drug Induced Liver Injury	MESH:D056486	marker/mechanism	Acetaminophen|bisphenol A|Carbon Tetrachloride|cyclonite|diosbulbin B|Drugs, Chinese Herbal|sodium arsenite|Streptozocin|toosendanin	31.2	619
MIR19A	406979	Chemical and Drug Induced Liver Injury	MESH:D056486	marker/mechanism	Acetaminophen|Aflatoxin B1|aroclor 1260|Arsenic Trioxide|Atrazine|Benzene|Berberine|bis(4-hydroxyphenyl)sulfone|bisphenol A|Buthionine Sulfoximine|Cadmium|Cadmium Chloride|Carbon Tetrachloride|Chlorpyrifos|Cisplatin|Curcumin|cyanoginosin LR|Cyclosporine|Folic Acid|Formaldehyde|Hydrogen Peroxide|hydroquinone|Metformin|Methapyrilene|Methimazole|Nanotubes, Carbon|Oxygen|Particulate Matter|Resveratro…	99.87	843
MIR200C	406985	Chemical and Drug Induced Liver Injury	MESH:D056486	marker/mechanism	2,5-hexanedione|2-Acetylaminofluorene|alpha-Chlorohydrin|Arsenic|Arsenic Trioxide|Benzo(a)pyrene|bisphenol A|Cadmium|Choline|Cisplatin|Copper|cyclonite|diallyl trisulfide|Dibutyl Phthalate|Diethylhexyl Phthalate|Doxorubicin|Estradiol|Folic Acid|furan|Genistein|Hydrogen Peroxide|Methapyrilene|Methionine|ochratoxin A|Oxygen|Particulate Matter|perfluorooctane sulfonic acid|Resveratrol|Silicon Dioxid…	86.99	219
MIR203	387199	Chemical and Drug Induced Liver Injury	MESH:D056486	therapeutic	1,4-bis(2-(3,5-dichloropyridyloxy))benzene|2-Acetylaminofluorene|9,10-Dimethyl-1,2-benzanthracene|Aflatoxin B1|Benzene|Benzo(a)pyrene|bisphenol A|Cadmium|Cadmium Chloride|Carbon Tetrachloride|Choline|Cisplatin|ethylene dichloride|Folic Acid|Formaldehyde|furan|Hydrogen Peroxide|Lead|Malondialdehyde|Methionine|Nanotubes, Carbon|Niacinamide|Resveratrol|sodium arsenite|Sodium Fluoride|Streptozocin|Ta…	88.93	390
MIR21	406991	Chemical and Drug Induced Liver Injury	MESH:D056486	marker/mechanism	2-(2-amino-3-methoxyphenyl)-4H-1-benzopyran-4-one|2,5-hexanedione|2-Acetylaminofluorene|4-biphenylamine|Acetaminophen|Acetylcysteine|Aflatoxin B1|Aluminum|aroclor 1260|Arsenic|Arsenic Trioxide|arsenite|baicalein|bicalutamide|bisphenol A|Bortezomib|Cadmium|Cadmium Chloride|Carbamazepine|Carbon Tetrachloride|chromium hexavalent ion|Cisplatin|Copper|Curcumin|Cycloheximide|Cyclosporine|Dactinomycin|D…	171.54	1036
MIR210	406992	Chemical and Drug Induced Liver Injury	MESH:D056486	marker/mechanism	Acetaminophen|Aflatoxin B1|Arsenic Trioxide|Atrazine|Benzo(a)pyrene|bis(4-hydroxyphenyl)sulfone|Buthionine Sulfoximine|Cadmium Chloride|Cisplatin|cobaltous chloride|Cyclosporine|decabromobiphenyl ether|Deferoxamine|Dexamethasone|Dietary Fats|Doxorubicin|Ethanol|ethylene dichloride|Methapyrilene|Methimazole|Nanotubes, Carbon|Nickel|nickel chloride|nickel sulfate|Oxygen|Particulate Matter|Plant Ext…	95.67	756
MIR217	406999	Chemical and Drug Induced Liver Injury	MESH:D056486	marker/mechanism	Acetaminophen|Atrazine|Cadmium Chloride|Ceruletide|Choline|Folic Acid|Methionine|sodium arsenite|Streptozocin|Valproic Acid|Zinc	27.73	505
MIR218-1	407000	Chemical and Drug Induced Liver Injury	MESH:D056486	marker/mechanism	1-Naphthylisothiocyanate|Acetaminophen|Acrolein|bisphenol A|Smoke|sodium arsenite	16.3	463
MIR22	407004	Chemical and Drug Induced Liver Injury	MESH:D056486	marker/mechanism	1,3-butadiene|2-(2-amino-3-methoxyphenyl)-4H-1-benzopyran-4-one|2,5-hexanedione|2-Acetylaminofluorene|4-biphenylamine|Acetaminophen|Aflatoxin B1|alpha-Chlorohydrin|aroclor 1260|Blood Glucose|Cadmium|Cadmium Chloride|Carbon Tetrachloride|Chlorpyrifos|Choline|Cisplatin|Curcumin|cyclonite|Dactinomycin|Diethylnitrosamine|Dimethylnitrosamine|Endosulfan|Estradiol|ethylene dichloride|Folic Acid|Formalde…	129.02	916
MIR221	407006	Chemical and Drug Induced Liver Injury	MESH:D056486	marker/mechanism	2-Acetylaminofluorene|Acetaminophen|Aflatoxin B1|aroclor 1260|Arsenic|Atrazine|Benzene|bisphenol A|Cadmium|Cadmium Chloride|Cannabidiol|Choline|Cisplatin|Cyclosporine|diallyl trisulfide|Diethylhexyl Phthalate|ethylene dichloride|Folic Acid|hexabromocyclododecane|Hydrogen Peroxide|lipopolysaccharide, E coli O55-B5|Lipopolysaccharides|Methionine|Morphine|Nanotubes, Carbon|perfluorooctane sulfonic a…	93.41	633
MIR222	407007	Chemical and Drug Induced Liver Injury	MESH:D056486	marker/mechanism	1,3-butadiene|Acetaminophen|Aflatoxin B1|aroclor 1260|Arsenic|Arsenic Trioxide|Benzo(a)pyrene|bisphenol A|Cadmium|Cadmium Chloride|Cannabidiol|Choline|Cisplatin|Curcumin|cyclonite|Cyclosporine|Diethylhexyl Phthalate|Doxorubicin|Estradiol|Folic Acid|Hydrogen Peroxide|Lead|lead acetate|lipopolysaccharide, E coli O55-B5|Methapyrilene|Methionine|Nanotubes, Carbon|Ozone|Particulate Matter|perfluorooct…	94.89	663
MIR23A	407010	Chemical and Drug Induced Liver Injury	MESH:D056486	marker/mechanism	Acetaminophen|Aflatoxin B1|Arecoline|Arsenic Trioxide|Atrazine|Benzene|Benzo(a)pyrene|Cadmium Chloride|Cisplatin|cyclonite|DDT|Dietary Fats|Doxorubicin|Ethanol|Flutamide|Formaldehyde|ginsenoside Rg1|Hydrogen Peroxide|lipopolysaccharide, Escherichia coli O111 B4|Mercaptopurine|Mifepristone|Morphine|Nanotubes, Carbon|Paraquat|perfluorooctane sulfonic acid|Plant Extracts|Progesterone|Resveratrol|Sil…	95.61	700
MIR23B	407011	Chemical and Drug Induced Liver Injury	MESH:D056486	marker/mechanism	Acetaminophen|Acetylcysteine|Adenosine Triphosphate|Arsenic Trioxide|bisphenol A|Cadmium|chromium hexavalent ion|Cisplatin|Copper|cyclonite|Formaldehyde|Hydrogen Peroxide|lipopolysaccharide, E coli O55-B5|Morphine|Nickel|nickel sulfate|ochratoxin A|Paraquat|potassium bromate|Progesterone|Resveratrol|Silver|sodium arsenite|Tetrachlorodibenzodioxin|titanium dioxide	68.14	573
MIR27B	407019	Chemical and Drug Induced Liver Injury	MESH:D056486	marker/mechanism	2,5-hexanedione|6-formylindolo(3,2-b)carbazole|Acetaminophen|Aflatoxin B1|Arsenic Trioxide|arsenite|Benzo(a)pyrene|bisphenol A|Cadmium|Cadmium Chloride|chromium hexavalent ion|Cisplatin|cupric chloride|Curcumin|cyclonite|DDT|Estradiol|ferulic acid|Formaldehyde|fumonisin B1|Hydrogen Peroxide|lead acetate|Medroxyprogesterone Acetate|Methapyrilene|Nanotubes, Carbon|Particulate Matter|perfluorooctane…	103.67	644
MIR29B2	407025	Chemical and Drug Induced Liver Injury	MESH:D056486	marker/mechanism	Acetaminophen|Aflatoxin B1|Atrazine|ethylene dichloride|Metformin|Phenformin|Silver|sodium arsenite	23.65	449
MIR29C	407026	Chemical and Drug Induced Liver Injury	MESH:D056486	marker/mechanism	1,3-butadiene|2,2',4,4'-tetrabromodiphenyl ether|Acetaminophen|Aflatoxin B1|Alitretinoin|Arecoline|aroclor 1260|Arsenic|bis(4-hydroxyphenyl)sulfone|Buthionine Sulfoximine|Cadmium|Cadmium Chloride|Carbon Tetrachloride|Chloroform|Choline|Cisplatin|cobaltous chloride|cyclonite|Drugs, Chinese Herbal|Estradiol|Ethanol|ethylene dichloride|ferulic acid|Flutamide|Folic Acid|Hydrogen Peroxide|hydroquinone…	128.19	854
MIR301A	407027	Chemical and Drug Induced Liver Injury	MESH:D056486	marker/mechanism	Acetaminophen|Acrolein|Aflatoxin B1|Atrazine|Cisplatin|Dietary Fats|Estradiol|Quercetin|sodium arsenite|Tetrachlorodibenzodioxin	26.71	516
MIR30A	407029	Chemical and Drug Induced Liver Injury	MESH:D056486	marker/mechanism	2,5-hexanedione|Acetaminophen|Aflatoxin B1|Arecoline|Arsenic Trioxide|Cadmium|Cadmium Chloride|Carbon Tetrachloride|Chenodeoxycholic Acid|Choline|Cisplatin|Copper|Curcumin|cyclonite|Cyclosporine|Dibutyl Phthalate|Diethylhexyl Phthalate|Diethylstilbestrol|Ethanol|ferulic acid|Folic Acid|Gallic Acid|Hydrogen Peroxide|Methapyrilene|Methionine|Particulate Matter|Pentachlorophenol|perfluorooctanoic ac…	96.47	880
MIR30B	407030	Chemical and Drug Induced Liver Injury	MESH:D056486	marker/mechanism	Acetaminophen|Benzene|Benzo(a)pyrene|bisphenol A|Cadmium Chloride|Carbon Tetrachloride|Cisplatin|cyanoginosin LR|Dibutyl Phthalate|Formaldehyde|Hydrogen Peroxide|Paraquat|Particulate Matter|schizandrin B|sodium arsenite	36.7	656
MIR30C-1	387227	Chemical and Drug Induced Liver Injury	MESH:D056486	marker/mechanism	Carbon Tetrachloride|Methapyrilene|sodium arsenite	8.72	229
MIR320A	407037	Chemical and Drug Induced Liver Injury	MESH:D056486	marker/mechanism	2,5-hexanedione|4-biphenylamine|Acetaminophen|Benzo(a)pyrene|bisphenol A|Cisplatin|cyanoginosin LR|cyclonite|decabromobiphenyl ether|Diethylhexyl Phthalate|Estradiol|Hydrogen Peroxide|manganese chloride|Morphine|Nickel|nickel sulfate|Particulate Matter|Progesterone	45.88	449
MIR327	100124437	Chemical and Drug Induced Liver Injury	MESH:D056486	marker/mechanism	Acetaminophen|Cadmium|Cadmium Chloride|Cisplatin|ethylene dichloride|Methapyrilene|Sodium Fluoride	20.33	440
MIR328	442901	Chemical and Drug Induced Liver Injury	MESH:D056486	marker/mechanism	1,3-butadiene|Acetaminophen|Buthionine Sulfoximine|Cadmium|Cadmium Chloride|Carbon Tetrachloride|Chenodeoxycholic Acid|Cisplatin|Copper|cyclonite|Hydrogen Peroxide|manganese chloride|Methimazole|Progesterone|pyrazolanthrone|Resveratrol|Rifampin|SB 203580|sodium arsenite|Sodium Selenite|Zinc	63.11	714
MIR335	442904	Chemical and Drug Induced Liver Injury	MESH:D056486	marker/mechanism	Acetaminophen|Aflatoxin B1|Arsenic Trioxide|bisphenol A|Cadmium Chloride|Cisplatin|cyclonite|decabromobiphenyl ether|Estradiol|furan|Hydrogen Peroxide|Oxygen|perfluorooctane sulfonic acid|Progesterone|sodium arsenite|Sodium Fluoride|Tetrachlorodibenzodioxin|Zinc	49.91	550
MIR337	442905	Chemical and Drug Induced Liver Injury	MESH:D056486	marker/mechanism	1-Naphthylisothiocyanate|Acetaminophen|Arsenic|bisphenol A|Buthionine Sulfoximine|Cadmium Chloride|Cocaine|Genistein|Hydrogen Peroxide|Methapyrilene|Methimazole|perfluorooctanoic acid|Phenobarbital|Progesterone|Resveratrol|Tetrachlorodibenzodioxin	42.61	556
MIR338	442906	Chemical and Drug Induced Liver Injury	MESH:D056486	marker/mechanism	Aflatoxin B1|bisphenol A|Buthionine Sulfoximine|Cadmium|Cadmium Chloride|cyanoginosin LR|Ethanol|Methimazole|Ozone|Particulate Matter|perfluorooctane sulfonic acid|Progesterone|Sodium Fluoride	35.48	178
MIR33B	693120	Chemical and Drug Induced Liver Injury	MESH:D056486	marker/mechanism	Acetaminophen|bisphenol A|cyanoginosin LR|Ethanol|Particulate Matter|Progesterone|Silver|sodium arsenite|Tetrachlorodibenzodioxin	21.72	520
MIR342	442909	Chemical and Drug Induced Liver Injury	MESH:D056486	marker/mechanism	1,4-bis(2-(3,5-dichloropyridyloxy))benzene|Acetaminophen|Arsenic Trioxide|Atrazine|bisphenol A|Carbon Tetrachloride|Cisplatin|cyanoginosin LR|DDT|Dietary Fats|Hydrogen Peroxide|hydroquinone|Oxygen|Particulate Matter|Quercetin|Resveratrol|titanium dioxide|Tretinoin|Valproic Acid|Zinc	53.75	713
MIR345	442910	Chemical and Drug Induced Liver Injury	MESH:D056486	marker/mechanism	2,5-hexanedione|Acetaminophen|Atrazine|bisphenol A|Cadmium Chloride|Cisplatin|Diethylhexyl Phthalate|Mercaptopurine|Nanotubes, Carbon|Particulate Matter|perfluorooctane sulfonic acid|Progesterone|Resveratrol|sodium arsenite|Tamoxifen|titanium dioxide|Valproic Acid	46.66	545
MIR34A	407040	Chemical and Drug Induced Liver Injury	MESH:D056486	marker/mechanism	1,3-butadiene|2-Acetylaminofluorene|Acetaminophen|Aflatoxin B1|aroclor 1260|arsenite|Atrazine|Benzene|Benzo(a)pyrene|betanin|Bile Acids and Salts|bisphenol A|Cadmium Chloride|Cannabidiol|Chenodeoxycholic Acid|Choline|Cisplatin|Curcumin|cyclonite|Cyclosporine|Dietary Fats|diosbulbin B|Doxorubicin|Drugs, Chinese Herbal|Ethanol|Folic Acid|Formaldehyde|furan|Galactose|Genistein|Hydrogen Peroxide|Irin…	160.56	842
MIR34C	407042	Chemical and Drug Induced Liver Injury	MESH:D056486	marker/mechanism	1,4-bis(2-(3,5-dichloropyridyloxy))benzene|Acetaminophen|Aflatoxin B1|Arsenic Trioxide|Atrazine|Benzene|Benzo(a)pyrene|bifenthrin|bis(4-hydroxyphenyl)sulfone|bisphenol A|Cadmium Chloride|Carbon Tetrachloride|Cisplatin|DDT|decabromobiphenyl ether|Doxorubicin|Estradiol|Etoposide|Formaldehyde|Lead|lead acetate|Methapyrilene|ochratoxin A|Paraquat|perfluorooctane sulfonic acid|Resveratrol|Rotenone|sod…	89.15	797
MIR351	723910	Chemical and Drug Induced Liver Injury	MESH:D056486	marker/mechanism	1,3-butadiene|1-Naphthylisothiocyanate|Acetaminophen|Atrazine|Benzene|Carbon Tetrachloride|Choline|Cisplatin|ethylene dichloride|ferulic acid|Folic Acid|Methapyrilene|Methionine|Quercetin|Resveratrol|Valproic Acid	45.24	672
MIR3591	100616357	Chemical and Drug Induced Liver Injury	MESH:D056486	marker/mechanism	1-Naphthylisothiocyanate|Acetaminophen|Benzo(a)pyrene|Thioacetamide	11.3	450
MIR361	494323	Chemical and Drug Induced Liver Injury	MESH:D056486	marker/mechanism	Acetaminophen|Arsenic|Atrazine|Buthionine Sulfoximine|Cadmium Chloride|Cisplatin|cyclonite|Formaldehyde|Hydrogen Peroxide|Methimazole|Plant Extracts|Progesterone|sodium arsenite|Sodium Fluoride|Tamoxifen|Zinc	43.44	550
MIR3615	100500847	Chemical and Drug Induced Liver Injury	MESH:D056486	marker/mechanism	bisphenol A|Ethanol|sodium arsenite	8.6	108
MIR362	574030	Chemical and Drug Induced Liver Injury	MESH:D056486	marker/mechanism	1,4-bis(2-(3,5-dichloropyridyloxy))benzene|2,5-hexanedione|Acetaminophen|aroclor 1260|bisphenol A|Buthionine Sulfoximine|Cadmium Chloride|Doxorubicin|Drugs, Chinese Herbal|Ethanol|Formaldehyde|Hydrogen Peroxide|Methimazole|Quercetin|Resveratrol|Rifampin|Silver|sodium arsenite|Sodium Fluoride|Tamoxifen|Tetrachlorodibenzodioxin|Tretinoin|Zinc	66.44	641
MIR367	442912	Chemical and Drug Induced Liver Injury	MESH:D056486	marker/mechanism	Acetaminophen|Chloroform|methylmercuric chloride|Tretinoin	12.17	389
MIR378A	494327	Chemical and Drug Induced Liver Injury	MESH:D056486	marker/mechanism	4-biphenylamine|Acetaminophen|Aflatoxin B1|Arsenic Trioxide|Cadmium Chloride|Cisplatin|Dietary Fats|diosbulbin B|furan|Hydrogen Peroxide|hydroquinone|Resveratrol|Smoke|sodium arsenite|Tamoxifen|Testosterone|Valproic Acid|Zinc	55.34	587
MIR378C	100422867	Chemical and Drug Induced Liver Injury	MESH:D056486	marker/mechanism	Acetaminophen|Cadmium Chloride|Chloroform|cyanoginosin LR|ethylene dichloride|Pregnenolone Carbonitrile|sodium arsenite|Valproic Acid	24.73	502
MIR378I	100616259	Chemical and Drug Induced Liver Injury	MESH:D056486	marker/mechanism	Acetaminophen|sodium arsenite	5.2	414
MIR410	574434	Chemical and Drug Induced Liver Injury	MESH:D056486	marker/mechanism	2-Acetylaminofluorene|Acetaminophen|Aflatoxin B1|arsenite|Benzo(a)pyrene|Buthionine Sulfoximine|Cadmium|Cadmium Chloride|Carbon Tetrachloride|Chloroform|Choline|Cisplatin|decabromobiphenyl ether|Dietary Fats|Diethylhexyl Phthalate|hesperetin|lipopolysaccharide, E coli O55-B5|Methapyrilene|Methimazole|Methionine|Monocrotaline|perfluorooctanoic acid|Phenobarbital|Rotenone|sodium arsenite|titanium d…	79.93	771
MIR421	693122	Chemical and Drug Induced Liver Injury	MESH:D056486	marker/mechanism	4-biphenylamine|Aflatoxin B1|Choline|Ethanol|Folic Acid|Hydrogen Peroxide|Methionine|Resveratrol|sodium arsenite|Streptozocin|Valproic Acid	30.73	201
MIR423	494335	Chemical and Drug Induced Liver Injury	MESH:D056486	marker/mechanism	1,3-butadiene|2,5-hexanedione|Acetaminophen|Arsenic|bisphenol A|Cadmium|Cadmium Chloride|Carbon Tetrachloride|cyclonite|Diethylhexyl Phthalate|Estradiol|Ethanol|Hydrogen Peroxide|Mercury|Morphine|Nanotubes, Carbon|Particulate Matter|Progesterone|Smoke|sodium arsenite|Vehicle Emissions|Zinc	59.32	712
MIR4433B	102465833	Chemical and Drug Induced Liver Injury	MESH:D056486	marker/mechanism	Acetaminophen|sodium arsenite	5.75	414
MIR4448	100616127	Chemical and Drug Induced Liver Injury	MESH:D056486	marker/mechanism	Acetaminophen	2.25	377
MIR4492	100616376	Chemical and Drug Induced Liver Injury	MESH:D056486	marker/mechanism	Acetaminophen|Cisplatin	4.56	392
MIR4507	100616135	Chemical and Drug Induced Liver Injury	MESH:D056486	marker/mechanism	Acetaminophen|decabromobiphenyl ether|sodium arsenite	9.53	418
MIR4516	100616258	Chemical and Drug Induced Liver Injury	MESH:D056486	marker/mechanism	Acetaminophen|Aluminum|Lead|Particulate Matter|sodium arsenite	13.17	421
MIR452	574412	Chemical and Drug Induced Liver Injury	MESH:D056486	marker/mechanism	4-biphenylamine|Acetaminophen|Acrolein|aroclor 1260|Arsenic|Atrazine|bisphenol A|Chenodeoxycholic Acid|diosbulbin B|Estradiol|ethylene dichloride|Formaldehyde|Hydrogen Peroxide|sodium arsenite|Streptozocin|Testosterone|Tretinoin	51.9	483
MIR455	619556	Chemical and Drug Induced Liver Injury	MESH:D056486	marker/mechanism	Acetaminophen|Aflatoxin B1|Atrazine|Benzene|Benzo(a)pyrene|bisphenol A|Buthionine Sulfoximine|Choline|Cisplatin|Dietary Fats|Doxorubicin|Estradiol|ethylene dichloride|Folic Acid|Hydrogen Peroxide|Methimazole|Methionine|Particulate Matter|Progesterone|Resveratrol|Silver|sodium arsenite|Sodium Fluoride|Testosterone|Valproic Acid	78.25	598
MIR483	619552	Chemical and Drug Induced Liver Injury	MESH:D056486	marker/mechanism	2,5-hexanedione|Acetaminophen|Benzo(a)pyrene|Clofibrate|decabromobiphenyl ether|Doxorubicin|Ethanol|ethylene dichloride|Lipopolysaccharides|Particulate Matter|Rutin|Silver|Sodium Fluoride|Valproic Acid	31.54	543
MIR484	619553	Chemical and Drug Induced Liver Injury	MESH:D056486	marker/mechanism	Acetaminophen|Carbon Tetrachloride|Cisplatin|DDT|Diethylhexyl Phthalate|Ethanol|Paraquat|perfluorooctane sulfonic acid|Quercetin|Rotenone|Silver|Sodium Fluoride	30.8	649
MIR497	574456	Chemical and Drug Induced Liver Injury	MESH:D056486	marker/mechanism	1,3-butadiene|2,5-hexanedione|Acetaminophen|Aflatoxin B1|Arsenic|Atrazine|bisphenol A|Cisplatin|cyclonite|Ethanol|Hydrogen Peroxide|Lithium|Melatonin|Mercaptopurine|Nanotubes, Carbon|ochratoxin A|perfluorooctane sulfonic acid|Reactive Oxygen Species|Resveratrol|sodium arsenite|Sodium Fluoride|Testosterone|Vincristine	69.96	569
MIR499A	574501	Chemical and Drug Induced Liver Injury	MESH:D056486	marker/mechanism	Acetaminophen|bis(4-hydroxyphenyl)sulfone|bisphenol A|Cadmium|Cadmium Chloride|Estradiol|fipronil	22.49	428
MIR503	574506	Chemical and Drug Induced Liver Injury	MESH:D056486	marker/mechanism	2,5-hexanedione|Acetaminophen|Atrazine|Benzene|Cadmium|Cadmium Chloride|Carbon Tetrachloride|Choline|Cisplatin|decabromobiphenyl ether|Estradiol|Methapyrilene|Methionine|Nickel|nickel sulfate|Oxygen|Particulate Matter|perfluorooctanoic acid|Progesterone|Quercetin|Resveratrol|Sirolimus|sodium arsenite|Sodium Fluoride|titanium dioxide	69.06	693
MIR505	574508	Chemical and Drug Induced Liver Injury	MESH:D056486	marker/mechanism	1,4-bis(2-(3,5-dichloropyridyloxy))benzene|Acetaminophen|Aflatoxin B1|Benzo(a)pyrene|bisphenol A|Cadmium|Cadmium Chloride|Chenodeoxycholic Acid|Cisplatin|Hydrogen Peroxide|Phenformin|Quercetin|Rotenone|titanium dioxide	39.62	493
MIR5099	100628578	Chemical and Drug Induced Liver Injury	MESH:D056486	marker/mechanism	bis(4-hydroxyphenyl)sulfone|Cadmium|Cadmium Chloride|diosbulbin B|Drugs, Chinese Herbal|ethylene dichloride|Nanotubes, Carbon	21.32	61
MIR5196	100847070	Chemical and Drug Induced Liver Injury	MESH:D056486	marker/mechanism	Acetaminophen|Paraquat	5.93	386
MIR532	693124	Chemical and Drug Induced Liver Injury	MESH:D056486	marker/mechanism	Atrazine|bisphenol A|Cadmium|Cadmium Chloride|Carbon Tetrachloride|Cisplatin|Estradiol|Ethanol|ethylene dichloride|Formaldehyde|glyphosate|Particulate Matter|perfluorooctane sulfonic acid|perfluorooctanoic acid|Resveratrol|Rifampin|sodium arsenite|Sodium Fluoride|Zinc	47.58	408
MIR5588	100847054	Chemical and Drug Induced Liver Injury	MESH:D056486	marker/mechanism	Acetaminophen	2.25	377
MIR574	693159	Chemical and Drug Induced Liver Injury	MESH:D056486	marker/mechanism	4-biphenylamine|Acetaminophen|Cisplatin|cyclonite|Diethylhexyl Phthalate|Doxorubicin|Estradiol|ethylene dichloride|Nanotubes, Carbon|Paraquat|Particulate Matter|potassium bromate|propiconazole|Resveratrol|sodium arsenite|systhane|Tacrolimus|titanium dioxide|Tretinoin|triadimefon|Trichloroethylene|Valproic Acid|Vehicle Emissions	63.46	545
MIR589	693174	Chemical and Drug Induced Liver Injury	MESH:D056486	marker/mechanism	Acetaminophen|Benzo(a)pyrene|Ethanol|Paraquat|sodium arsenite	15.54	479
MIR592	693177	Chemical and Drug Induced Liver Injury	MESH:D056486	marker/mechanism	Acetaminophen|Arsenic|Benzo(a)pyrene|Cadmium Chloride|Doxorubicin|Endosulfan|Progesterone|Valproic Acid	24.72	470
MIR625	693210	Chemical and Drug Induced Liver Injury	MESH:D056486	marker/mechanism	Acetaminophen|Cadmium Chloride|Medroxyprogesterone Acetate|Resveratrol|sodium arsenite	15.56	443
MIR627	693212	Chemical and Drug Induced Liver Injury	MESH:D056486	marker/mechanism	Acetaminophen|decabromobiphenyl ether|Estradiol|Tetrachlorodibenzodioxin	13.14	401
MIR629	693214	Chemical and Drug Induced Liver Injury	MESH:D056486	marker/mechanism	Acrolein|Cadmium Chloride|Cisplatin|Cyclosporine|Estradiol|Ethanol|ochratoxin A|potassium bromate|Resveratrol|Testosterone	25.99	128
MIR651	723779	Chemical and Drug Induced Liver Injury	MESH:D056486	marker/mechanism	Acetaminophen|Benzo(a)pyrene|Lead|Particulate Matter	12.1	384
MIR660	724030	Chemical and Drug Induced Liver Injury	MESH:D056486	marker/mechanism	4-biphenylamine|Acetaminophen|Cadmium Chloride|decabromobiphenyl ether|Estradiol|Formaldehyde|sodium arsenite	20.33	442
MIR6741	102466270	Chemical and Drug Induced Liver Injury	MESH:D056486	marker/mechanism	Acetaminophen	2.06	377
MIR6815	102465489	Chemical and Drug Induced Liver Injury	MESH:D056486	marker/mechanism	Acetaminophen|decabromobiphenyl ether	5.98	381
MIR6852	102465513	Chemical and Drug Induced Liver Injury	MESH:D056486	marker/mechanism	Acetaminophen	2.25	377
MIR687	751541	Chemical and Drug Induced Liver Injury	MESH:D056486	marker/mechanism	ferulic acid|Methapyrilene|propiconazole|Quercetin|Resveratrol|triadimefon	19.04	42
MIR697	735277	Chemical and Drug Induced Liver Injury	MESH:D056486	marker/mechanism	ethylene dichloride|Methapyrilene|Streptozocin	9.72	28
MIR704	735289	Chemical and Drug Induced Liver Injury	MESH:D056486	marker/mechanism	1-Naphthylisothiocyanate|Acetaminophen|Methapyrilene|Sodium Fluoride|titanium dioxide	15.57	427
MIR744	100126313	Chemical and Drug Induced Liver Injury	MESH:D056486	marker/mechanism	4-biphenylamine|Acetaminophen|Buthionine Sulfoximine|Cadmium Chloride|Cisplatin|cyclonite|Doxorubicin|Hydrogen Peroxide|Methapyrilene|Methimazole|Nanotubes, Carbon|Particulate Matter|Smoke|sodium arsenite|Sodium Fluoride|Streptozocin|Zearalenone	50.69	521
MIR764	100313838	Chemical and Drug Induced Liver Injury	MESH:D056486	marker/mechanism	Acetaminophen|Atrazine|Carbon Tetrachloride|decabromobiphenyl ether|perfluorooctane sulfonic acid|Sodium Fluoride	19.02	557
MIR766	768218	Chemical and Drug Induced Liver Injury	MESH:D056486	marker/mechanism	Acetaminophen|Estradiol|Hydrogen Peroxide|Particulate Matter|potassium bromate|sodium arsenite	19.02	423
MIR7704	102465802	Chemical and Drug Induced Liver Injury	MESH:D056486	marker/mechanism	Acetaminophen|Progesterone|sodium arsenite	7.55	417
MIR7977	102465858	Chemical and Drug Induced Liver Injury	MESH:D056486	marker/mechanism	Acetaminophen	1.83	377
MIR877	100126314	Chemical and Drug Induced Liver Injury	MESH:D056486	marker/mechanism	2,5-hexanedione|Acetaminophen|Benzene|Carbon Tetrachloride|Diethylhexyl Phthalate|ethylene dichloride|Methapyrilene|Particulate Matter|Silver|sodium arsenite|Tetrachlorodibenzodioxin|titanium dioxide|Trichloroethylene|trovafloxacin	37.86	641
MIR879	100124492	Chemical and Drug Induced Liver Injury	MESH:D056486	marker/mechanism	Diethylhexyl Phthalate|Methapyrilene|Streptozocin|Trichloroethylene	11.38	42
MIR885	100126334	Chemical and Drug Induced Liver Injury	MESH:D056486	marker/mechanism	Acetaminophen|bisphenol A|Chenodeoxycholic Acid|Doxorubicin|Estradiol|Ethanol|sodium arsenite	16.4	503
MIR93	407050	Chemical and Drug Induced Liver Injury	MESH:D056486	marker/mechanism	2-Acetylaminofluorene|4-biphenylamine|Acetaminophen|Ascorbic Acid|Atrazine|Benzo(a)pyrene|bisphenol A|Cadmium|Cadmium Chloride|Cisplatin|cyclonite|Diethylhexyl Phthalate|Estradiol|Ethanol|ethylene dichloride|Flutamide|Formaldehyde|furan|Hydrogen Peroxide|hydroquinone|Methapyrilene|monobutyl phthalate|Monocrotaline|Particulate Matter|perfluorooctane sulfonic acid|Phenobarbital|Plant Extracts|Proge…	96.11	718
MIR99A	407055	Chemical and Drug Induced Liver Injury	MESH:D056486	marker/mechanism	2-Acetylaminofluorene|Acetaminophen|Aflatoxin B1|Atrazine|Benzo(a)pyrene|Buthionine Sulfoximine|Choline|Cisplatin|Curcumin|cyclonite|Estradiol|ethylene dichloride|Folic Acid|Formaldehyde|glyphosate|Hydrogen Peroxide|Methapyrilene|Methimazole|Methionine|Particulate Matter|Phenobarbital|Plant Extracts|Progesterone|Propofol|sodium arsenite|U 0126|Vehicle Emissions|Zinc	70.47	577
MIRLET7B	406884	Chemical and Drug Induced Liver Injury	MESH:D056486	marker/mechanism	2,5-hexanedione|2-Acetylaminofluorene|4-biphenylamine|Acetaminophen|arsenite|Atrazine|Cadmium|Cadmium Chloride|Carbon Tetrachloride|Cisplatin|cyclonite|DDT|Diethylhexyl Phthalate|Doxorubicin|Formaldehyde|Hydrogen Peroxide|manganese chloride|Mercaptopurine|Mercury|Methapyrilene|Monocrotaline|Nicotine|Particulate Matter|Pentoxifylline|Progesterone|Quercetin|sodium arsenite|Tretinoin	76.99	701
MIRLET7C	406885	Chemical and Drug Induced Liver Injury	MESH:D056486	marker/mechanism	Acetaminophen|arsenite|Benzo(a)pyrene|bisphenol A|Cadmium Chloride|decabromobiphenyl ether|Diethylhexyl Phthalate|Doxorubicin|Estradiol|Formaldehyde|Hydrogen Peroxide|Mercury|Paraquat|Particulate Matter|pentabromodiphenyl ether|Progesterone|Resveratrol|Silver|sodium arsenite|Sodium Fluoride|Tretinoin	57.86	511
MIRLET7D	406886	Chemical and Drug Induced Liver Injury	MESH:D056486	marker/mechanism	Acetaminophen|Acrolein|Arsenic|Arsenic Trioxide|Carbon Tetrachloride|Cisplatin|Colchicine|cyclonite|Diclofenac|Endosulfan|Formaldehyde|Hydrogen Peroxide|Leflunomide|Mercury|Nanotubes, Carbon|Nicotine|Paraquat|Particulate Matter|Progesterone|sodium arsenite|Testosterone|titanium dioxide|Tretinoin|Valproic Acid|Vehicle Emissions	68.14	753
MIRLET7G	406890	Chemical and Drug Induced Liver Injury	MESH:D056486	marker/mechanism	Acetaminophen|Arsenic Trioxide|bisphenol A|Cadmium|Cadmium Chloride|Cisplatin|cyclonite|Doxorubicin|Estradiol|Formaldehyde|Hydrogen Peroxide|hydroquinone|Mercury|Nicotine|Paraquat|Particulate Matter|Silver|Sodium Fluoride|Tetrachlorodibenzodioxin|Tretinoin|Vehicle Emissions	72.71	518
MIRLET7I	406891	Chemical and Drug Induced Liver Injury	MESH:D056486	marker/mechanism	1,3-butadiene|2,5-hexanedione|2-Acetylaminofluorene|Acetaminophen|Atrazine|Cadmium|Cadmium Chloride|Carbon Tetrachloride|Cisplatin|cupric chloride|cyclonite|Folic Acid|Formaldehyde|Hydrogen Peroxide|Lipopolysaccharides|Mercury|Nicotine|Ozone|Paraquat|Particulate Matter|Progesterone|sodium arsenite|Sodium Fluoride|tris(1,3-dichloro-2-propyl)phosphate	66.73	693
MMP2	4313	Chemical and Drug Induced Liver Injury	MESH:D056486	marker/mechanism	1,2-Dimethylhydrazine|2,2',4,4'-tetrabromodiphenyl ether|2-(2-amino-3-methoxyphenyl)-4H-1-benzopyran-4-one|2,6-dinitrotoluene|2-Acetylaminofluorene|3,4,5,3',4'-pentachlorobiphenyl|4,4'-diaminodiphenylmethane|9,10-Dimethyl-1,2-benzanthracene|Acetaminophen|Acetylcysteine|Acrolein|Acrylamide|Aflatoxin B1|alachlor|Alendronate|allyl sulfide|alpha-naphthoflavone|Aluminum|Aluminum Oxide|Ammonium Chlorid…	586.77	1652
MMP9	4318	Chemical and Drug Induced Liver Injury	MESH:D056486	marker/mechanism	1,2,3-trichloropropane|1,2-Dimethylhydrazine|1,3-butadiene|18alpha-glycyrrhetinic acid|1-Naphthylisothiocyanate|2,2',4,4'-tetrabromodiphenyl ether|2-(2-amino-3-methoxyphenyl)-4H-1-benzopyran-4-one|2-Acetylaminofluorene|3,4,5,3',4'-pentachlorobiphenyl|3-methyladenine|4,4'-hexafluorisopropylidene diphenol|4-aminobenzamide|4-(N-methyl-N-nitrosamino)-1-(3-pyridyl)-1-butanone|9,10-Dimethyl-1,2-benzant…	680.99	1710
MST1	4485	Chemical and Drug Induced Liver Injury	MESH:D056486	marker/mechanism	1,2-Dimethylhydrazine|1,3-butadiene|2,4-dinitrotoluene|2,6-dinitrotoluene|4,4'-diaminodiphenylmethane|Acetaminophen|Acrylamide|Aflatoxin B1|Ammonium Chloride|Arsenic|Ascorbic Acid|Atrazine|Benzo(a)pyrene|bisphenol A|Cadmium|Carbon Tetrachloride|Chlorpromazine|Chlorpyrifos|cobaltous chloride|Copper Sulfate|Cyclosporine|decamethrin|dibenzothiophene|Dietary Fats|Estradiol|Ethanol|furan|Haloperidol|L…	164.15	987
MST1R	4486	Chemical and Drug Induced Liver Injury	MESH:D056486	marker/mechanism	1,2-Dimethylhydrazine|1-Naphthylisothiocyanate|Acetaminophen|Aflatoxin B1|Arsenic Trioxide|Benzo(a)pyrene|bisphenol A|bromobenzene|Carbon Tetrachloride|cobaltous chloride|Crizotinib|Curcumin|Endosulfan|Ethinyl Estradiol|ethylene dichloride|Folic Acid|Glutathione|Lipopolysaccharides|Methamphetamine|Methapyrilene|Methotrexate|methyleugenol|Nanotubes, Carbon|nickel sulfate|Orphenadrine|Particulate M…	93.41	858
MTHFR	4524	Chemical and Drug Induced Liver Injury	MESH:D056486	marker/mechanism	2,2',4,4'-tetrabromodiphenyl ether|2-Acetylaminofluorene|3,4,5,3',4'-pentachlorobiphenyl|Acetaminophen|Aflatoxin B1|alpha-Chlorohydrin|Ammonium Chloride|Arsenic|benazepril|Benzo(a)pyrene|Betaine|bifenthrin|bis(4-hydroxyphenyl)sulfone|bisphenol A|bromobenzene|Carbon Tetrachloride|Choline|Clozapine|Copper|cyproconazole|Cytarabine|decamethrin|Dexamethasone|Dietary Fats|Diethylnitrosamine|Estradiol|E…	135.39	988
MTPN	136319	Chemical and Drug Induced Liver Injury	MESH:D056486	marker/mechanism	1,2-Dimethylhydrazine|4-toluidine|Acetaminophen|Aflatoxin B1|Ammonium Chloride|Benzene|bisphenol A|Carbon Tetrachloride|Chlorodiphenyl (54% Chlorine)|Clofibrate|Cocaine|Copper Sulfate|Cyclosporine|decabromobiphenyl ether|Dexamethasone|Dibutyl Phthalate|Doxorubicin|Ethanol|Ethinyl Estradiol|Flutamide|glyphosate|Methamphetamine|Nanotubes, Carbon|nefazodone|Phenobarbital|Poly I-C|Resveratrol|sodium …	103.12	868
NAT2	10	Chemical and Drug Induced Liver Injury	MESH:D056486	marker/mechanism	1,2-Dimethylhydrazine|1,4-bis(2-(3,5-dichloropyridyloxy))benzene|2-Acetylaminofluorene|3-amino-1-methyl-5H-pyrido(4,3-b)indole|4,4'-diaminodiphenylmethane|4-biphenylamine|Acetaminophen|Aflatoxin B1|Aminosalicylic Acid|Ammonium Chloride|Aspirin|Azoxymethane|Benzene|Benzo(a)pyrene|bisphenol A|Cadmium Chloride|Caffeine|Carbamazepine|Carbon Tetrachloride|Chlorzoxazone|Cyclosporine|Dapsone|Dextrometho…	130.27	1077
NDUFS3	4722	Chemical and Drug Induced Liver Injury	MESH:D056486	marker/mechanism	3-methyladenine|Acetaminophen|Aflatoxin B1|alpha-naphthoflavone|Arsenic|Atrazine|bisphenol A|Cadmium|Cadmium Chloride|Chlorpromazine|Chlorpyrifos|chromium hexavalent ion|Cisplatin|Clofibrate|Copper|Copper Sulfate|Cyclosporine|Dexamethasone|Dibutyl Phthalate|Diethylnitrosamine|Doxorubicin|Estradiol|Ethinyl Estradiol|Flutamide|Genistein|Hexachlorocyclohexane|Indomethacin|Isoniazid|Isotretinoin|Lipo…	146.2	953
NFATC4	4776	Chemical and Drug Induced Liver Injury	MESH:D056486	therapeutic	2-(2-amino-3-methoxyphenyl)-4H-1-benzopyran-4-one|Acetaminophen|Acrylamide|Benzo(a)pyrene|bis(4-hydroxyphenyl)sulfone|bisphenol A|Cadmium Chloride|Capsaicin|Carbon Tetrachloride|Carboplatin|Carvedilol|Cisplatin|Colchicine|Cyclosporine|dan-shen root extract|Dibutyl Phthalate|Endosulfan|Estradiol|Ethanol|Fenofibrate|Fructose|Gallic Acid|Harmine|hexabromocyclododecane|Hydrocarbons, Chlorinated|Lead|…	126.56	898
NFE2L2	4780	Chemical and Drug Induced Liver Injury	MESH:D056486	therapeutic	1,2,3-trichloropropane|1-(2-cyano-3,12-dioxooleana-1,9-dien-28-oyl) imidazole|1,2-Dimethylhydrazine|1-(2-trifluoromethoxyphenyl)-2-nitroethanone|1,3-dichloro-2-propanol|1,4-bis(2-(3,5-dichloropyridyloxy))benzene|18alpha-glycyrrhetinic acid|1-amino-2,4-dibromoanthraquinone|1-bromopropane|1-Naphthylisothiocyanate|2,2',4,4'-tetrabromodiphenyl ether|2-(2-amino-3-methoxyphenyl)-4H-1-benzopyran-4-one|2…	1038.58	2088
NFXL1	152518	Chemical and Drug Induced Liver Injury	MESH:D056486	marker/mechanism	Acetaminophen|Aflatoxin B1|Atazanavir Sulfate|bisphenol A|Carbamazepine|Carbon Tetrachloride|Chenodeoxycholic Acid|Cisplatin|Cyclosporine|Deoxycholic Acid|Dietary Fats|Estradiol|ethylene dichloride|Formaldehyde|Gallic Acid|Glycochenodeoxycholic Acid|Glycocholic Acid|Glycodeoxycholic Acid|Nanotubes, Carbon|nefazodone|pentabromodiphenyl ether|perfluorooctanoic acid|Phenobarbital|pirinixic acid|Plan…	103.67	867
NME2	4831	Chemical and Drug Induced Liver Injury	MESH:D056486	marker/mechanism	1,2-Dimethylhydrazine|4,4'-diaminodiphenylmethane|Acetaminophen|Aflatoxin B1|Alitretinoin|Amiodarone|Ammonium Chloride|arsenite|Azacitidine|Benzbromarone|Benzo(a)pyrene|bisphenol A|Cadmium Chloride|Cannabidiol|Capsaicin|Catechin|Choline|Clofibrate|Cocaine|decabromobiphenyl ether|Dexamethasone|Dibutyl Phthalate|Diethylnitrosamine|Diethylstilbestrol|Doxorubicin|Endosulfan|Estradiol|Ethanol|Ethinyl …	191.59	886
NOTCH1	4851	Chemical and Drug Induced Liver Injury	MESH:D056486	therapeutic	1,2-Dimethylhydrazine|2,3,7,8-tetrachlorodibenzofuran|2-Acetylaminofluorene|3,4,5,3',4'-pentachlorobiphenyl|9,10-Dimethyl-1,2-benzanthracene|Acetaminophen|Acrylamide|Aflatoxin B1|Ammonium Chloride|Arsenic|Arsenic Trioxide|arsenite|baicalein|Benzene|Benzo(a)pyrene|beta-Naphthoflavone|bis(4-hydroxyphenyl)sulfone|bisphenol A|Cadmium Chloride|caffeic acid|Caffeine|Catechin|Chloroquine|Chlorpyrifos|ch…	264.63	1013
NOX4	50507	Chemical and Drug Induced Liver Injury	MESH:D056486	marker/mechanism	1,2-Dimethylhydrazine|1,4-bis(2-(3,5-dichloropyridyloxy))benzene|1-Naphthylisothiocyanate|2,2',4,4',5-brominated diphenyl ether|2,2',4,4'-tetrabromodiphenyl ether|2,2,5,7,8-pentamethyl-1-hydroxychroman|2-(2-amino-3-methoxyphenyl)-4H-1-benzopyran-4-one|2,3,7,8-tetrachlorodibenzofuran|3,4,3',4'-tetrachlorobiphenyl|3,4,5,3',4'-pentachlorobiphenyl|4,4'-diaminodiphenylmethane|6-formylindolo(3,2-b)carb…	423.17	1357
NR0B2	8431	Chemical and Drug Induced Liver Injury	MESH:D056486	therapeutic	1-(2-cyano-3,12-dioxooleana-1,9-dien-28-oyl) imidazole|1-Naphthylisothiocyanate|2,2',4,4'-tetrabromodiphenyl ether|2,3,7,8-tetrachlorodibenzofuran|2,4-dinitrotoluene|3,4,5,3',4'-pentachlorobiphenyl|4,4'-diaminodiphenylmethane|4,4'-hexafluorisopropylidene diphenol|4-amino-2,6-dinitrotoluene|Acetaminophen|Aflatoxin B1|alisol B 23-acetate|Allopurinol|alpha-Chlorohydrin|Amitriptyline|Ammonium Chlorid…	425.18	1462
NR1H3	10062	Chemical and Drug Induced Liver Injury	MESH:D056486	therapeutic	1-(2-cyano-3,12-dioxooleana-1,9-dien-28-oyl) imidazole|1,4-bis(2-(3,5-dichloropyridyloxy))benzene|1-Naphthylisothiocyanate|2,6-dinitrotoluene|6-methyl-2-(phenylethynyl)pyridine|acanthoic acid|Acetaminophen|Aflatoxin B1|Alitretinoin|Allopurinol|Ammonium Chloride|Arsenic|Arsenic Trioxide|Ascorbic Acid|Atazanavir Sulfate|Atrazine|Benzo(a)pyrene|beta-Naphthoflavone|Bezafibrate|Bile Acids and Salts|bi…	359.56	1296
NR1H4	9971	Chemical and Drug Induced Liver Injury	MESH:D056486	marker/mechanism	1,2-Dimethylhydrazine|1,4-bis(2-(3,5-dichloropyridyloxy))benzene|1-Naphthylisothiocyanate|2,2',4,4'-tetrabromodiphenyl ether|2,3,7,8-tetrachlorodibenzofuran|3,4,3',4'-tetrachlorobiphenyl|3,4,5,3',4'-pentachlorobiphenyl|4,4'-diaminodiphenylmethane|4,4'-hexafluorisopropylidene diphenol|6-formylindolo(3,2-b)carbazole|abamectin|acanthoic acid|Acetaminophen|Acrylamide|Aflatoxin B1|Albendazole|alisol B…	435.74	1466
NR1I2	8856	Chemical and Drug Induced Liver Injury	MESH:D056486	marker/mechanism|therapeutic	1,3-butadiene|1,4-bis(2-(3,5-dichloropyridyloxy))benzene|1-Naphthylisothiocyanate|2,2',4,4',5-brominated diphenyl ether|2,2',4,4'-tetrabromodiphenyl ether|2-Acetylaminofluorene|3,4,3',4'-tetrachlorobiphenyl|3,4,5,3',4'-pentachlorobiphenyl|3-methylquercetin|4,4'-diaminodiphenylmethane|4,4'-hexafluorisopropylidene diphenol|6-formylindolo(3,2-b)carbazole|9,10-Dimethyl-1,2-benzanthracene|Acetaminophe…	568.58	1766
NR1I3	9970	Chemical and Drug Induced Liver Injury	MESH:D056486	marker/mechanism|therapeutic	1,4-bis(2-(3,5-dichloropyridyloxy))benzene|1-amino-2,4-dibromoanthraquinone|1-Naphthylisothiocyanate|2,2',4,4'-tetrabromodiphenyl ether|2,3,3',4,4',5-hexachlorobiphenyl|2,3,7,8-tetrachlorodibenzofuran|2,4-dinitrotoluene|3,4,5,3',4'-pentachlorobiphenyl|3,5-diethoxycarbonyl-1,4-dihydrocollidine|4,4'-diaminodiphenylmethane|4,4'-hexafluorisopropylidene diphenol|4-amino-2,6-dinitrotoluene|4-nitropheno…	446.04	1731
NR2F2	7026	Chemical and Drug Induced Liver Injury	MESH:D056486	marker/mechanism	1,2-Dimethylhydrazine|1,3-butadiene|Acetaminophen|Acrylamide|Aflatoxin B1|Ammonium Chloride|Arsenic Trioxide|Ascorbic Acid|Atrazine|Azathioprine|Benzo(a)pyrene|bisphenol A|Buthionine Sulfoximine|Cadmium Chloride|Carbamazepine|Carbon Tetrachloride|Chlorpyrifos|Choline|Cisplatin|Clofibrate|cobaltous chloride|Cocaine|Copper Sulfate|Cyclosporine|decabromobiphenyl ether|decamethrin|Dexamethasone|Dibut…	193.25	1014
NR5A2	2494	Chemical and Drug Induced Liver Injury	MESH:D056486	marker/mechanism	1-(2-cyano-3,12-dioxooleana-1,9-dien-28-oyl) imidazole|2,3,7,8-tetrachlorodibenzofuran|4,4'-diaminodiphenylmethane|4-toluidine|Acetaminophen|Aflatoxin B1|Alitretinoin|Aluminum|Ammonium Chloride|Arsenic|arsenite|Atrazine|Azoxymethane|Benzo(a)pyrene|bicyclol|bis(4-hydroxyphenyl)sulfone|bisphenol A|Blood Glucose|Bromocriptine|Cadmium|Cadmium Chloride|Carbon Tetrachloride|Cephalothin|Chenodeoxycholic…	209.25	1020
NREP	9315	Chemical and Drug Induced Liver Injury	MESH:D056486	marker/mechanism	1,4-bis(2-(3,5-dichloropyridyloxy))benzene|1-Naphthylisothiocyanate|2,2',4,4'-tetrabromodiphenyl ether|2,2,5,7,8-pentamethyl-1-hydroxychroman|3,4,3',4'-tetrachlorobiphenyl|4,4'-diaminodiphenylmethane|4-toluidine|Acetaminophen|Acrylamide|alpha-Chlorohydrin|Amiodarone|Amitriptyline|Ammonia|Ammonium Chloride|Arsenic|Arsenic Trioxide|Ascorbic Acid|Benzo(a)pyrene|bisphenol A|bromobenzene|Cadmium Chlor…	342.77	1273
NUS1	116150	Chemical and Drug Induced Liver Injury	MESH:D056486	therapeutic	1,2-Dimethylhydrazine|2,2',4,4'-tetrabromodiphenyl ether|4,4'-diaminodiphenylmethane|Acetaminophen|Aza Compounds|Benzo(a)pyrene|bisphenol A|Blood Glucose|Carbon Tetrachloride|Cisplatin|cobaltous chloride|Cyclosporine|Dibutyl Phthalate|Dietary Fats|Doxorubicin|Estradiol|Ethanol|Ethinyl Estradiol|ethylene dichloride|Flutamide|Folic Acid|Glafenine|Hydroxyurea|Indoles|Methapyrilene|Nanotubes, Carbon|…	117.21	951
OAS1A	246730	Chemical and Drug Induced Liver Injury	MESH:D056486	marker/mechanism	1,2-Dimethylhydrazine|3,4,5,3',4'-pentachlorobiphenyl|4,4'-diaminodiphenylmethane|Acetaminophen|Aflatoxin B1|Ammonium Chloride|Benzo(a)pyrene|bisphenol A|Blood Glucose|Cadmium|Cadmium Chloride|Carbon Tetrachloride|Cholesterol|Cyclosporine|dan-shen root extract|diethyl maleate|Doxorubicin|Endosulfan|Estradiol|Ethinyl Estradiol|furan|Genistein|Glafenine|lead acetate|Lipopolysaccharides|Nanotubes, C…	128.22	831
OBP3	259247	Chemical and Drug Induced Liver Injury	MESH:D056486	marker/mechanism	1-Naphthylisothiocyanate|2-nitrofluorene|4-(N-methyl-N-nitrosamino)-1-(3-pyridyl)-1-butanone|Acetaminophen|Aflatoxin B1|Amiodarone|Ammonium Chloride|Benzbromarone|Carbon Tetrachloride|Chlorpyrifos|Clofibrate|decabromobiphenyl ether|Dexamethasone|Diethylnitrosamine|Diethylstilbestrol|Dimethylnitrosamine|emamectin benzoate|Erythromycin Estolate|Ethanol|fipronil|Freund's Adjuvant|furan|Isoflurane|le…	124.1	978
OCIAD1	54940	Chemical and Drug Induced Liver Injury	MESH:D056486	marker/mechanism	1,2-Dimethylhydrazine|2,4-dinitrotoluene|Acrolein|Acrylamide|Benzo(a)pyrene|bisphenol A|Chlorodiphenyl (54% Chlorine)|Doxorubicin|Ethanol|Ethinyl Estradiol|fipronil|Folic Acid|Formaldehyde|Hydrogen Peroxide|Methamphetamine|N-Methyl-3,4-methylenedioxyamphetamine|Ozone|pentabromodiphenyl ether|perfluorooctanoic acid|pirinixic acid|sodium arsenite|Tamoxifen|Testosterone|Tetrachlorodibenzodioxin|tita…	71.98	245
OGDH	4967	Chemical and Drug Induced Liver Injury	MESH:D056486	marker/mechanism	1,2-Dimethylhydrazine|2,2',4,4'-tetrabromodiphenyl ether|Acetaminophen|Acrolein|Acrylamide|alpha-Tocopherol|Aluminum|Amiodarone|Arsenic|arsenite|Ascorbic Acid|Atrazine|Benzbromarone|Benzo(a)pyrene|Benztropine|bis(4-hydroxyphenyl)sulfone|bisphenol A|Bortezomib|Cadmium|Cadmium Chloride|Capsaicin|Choline|Clofibrate|cobaltous chloride|Copper|decabromobiphenyl ether|Dexamethasone|diallyl trisulfide|Di…	223.36	1103
OLR59	170816	Chemical and Drug Induced Liver Injury	MESH:D056486	marker/mechanism	1-Naphthylisothiocyanate|4,4'-diaminodiphenylmethane|4-toluidine|Acetylcysteine|Amiodarone|Ammonium Chloride|Benzbromarone|beta-Naphthoflavone|Clofibrate|Copper|Diethylnitrosamine|Dimethylnitrosamine|doramapimod|Ethanol|furan|glycidol|lead acetate|Methamphetamine|nefazodone|Omeprazole|perfluorooctane sulfonic acid|perfluorooctanoic acid|pirinixic acid|Pregnenolone Carbonitrile|Propylthiouracil|so…	103.27	405
P4HB	5034	Chemical and Drug Induced Liver Injury	MESH:D056486	marker/mechanism	1,2-Dimethylhydrazine|1,4-bis(2-(3,5-dichloropyridyloxy))benzene|2,2',4,4',5-brominated diphenyl ether|2,4-dichlorophenol|4,4'-diaminodiphenylmethane|4-oxo-2-nonenal|Acetaminophen|Acrolein|Allopurinol|alpha-Chlorohydrin|Ammonium Chloride|Arsenic|Arsenic Trioxide|arsenite|Azacitidine|Azoxymethane|Benzo(a)pyrene|Benztropine|bis(4-hydroxyphenyl)sulfone|bisphenol A|bromobenzene|Cadmium|Cadmium Chlori…	247.46	1203
PAH	5053	Chemical and Drug Induced Liver Injury	MESH:D056486	marker/mechanism	1-(2-trifluoromethoxyphenyl)-2-nitroethanone|1,3-butadiene|2,3,7,8-tetrachlorodibenzofuran|2,6-dinitrotoluene|3,4,3',4'-tetrachlorobiphenyl|Acetaminophen|Acetylcarnitine|Aflatoxin B1|alpha-Chlorohydrin|Ammonium Chloride|Atazanavir Sulfate|Atrazine|Azathioprine|Benzo(a)pyrene|beta-Naphthoflavone|bisphenol A|Cadmium|Cadmium Chloride|Carbon Tetrachloride|Chenodeoxycholic Acid|ciprofibrate|cobaltous …	221.47	1009
PAN2	9924	Chemical and Drug Induced Liver Injury	MESH:D056486	marker/mechanism	1,2-Dimethylhydrazine|2,4-dinitrotoluene|Acetaminophen|Acrolein|Aflatoxin B1|Arsenic Trioxide|Atrazine|Benzo(a)pyrene|bisphenol A|Carbamazepine|Chlorodiphenyl (54% Chlorine)|cobaltous chloride|Copper Sulfate|Cyclosporine|Diethylhexyl Phthalate|Doxorubicin|Endosulfan|Estradiol|Ethinyl Estradiol|Flutamide|Folic Acid|Formaldehyde|furan|hexabromocyclododecane|Hydrogen Peroxide|Lipopolysaccharides|met…	124.14	794
PANX1	24145	Chemical and Drug Induced Liver Injury	MESH:D056486	marker/mechanism	1,2-Dimethylhydrazine|4,4'-diaminodiphenylmethane|Acetaminophen|Adenosine Triphosphate|Aflatoxin B1|Atrazine|Benzo(a)pyrene|bisphenol A|Carbamazepine|Carbon Tetrachloride|Choline|Cisplatin|Copper Sulfate|Cyclosporine|Dietary Fats|Diethylnitrosamine|Doxorubicin|Ethanol|Ethinyl Estradiol|Folic Acid|folpet|Formaldehyde|Glutathione|Hydrogen Peroxide|Leflunomide|Lipopolysaccharides|Methionine|Nanotube…	141.73	1029
PARK7	11315	Chemical and Drug Induced Liver Injury	MESH:D056486	marker/mechanism	1,2-Dimethylhydrazine|1-bromopropane|4-phenylbutyric acid|Acetaminophen|Acetylcysteine|alpha-Chlorohydrin|alpha-Tocopherol|Amiodarone|Ammonium Chloride|arsenite|Astemizole|Benzene|Benzo(a)pyrene|bisphenol A|bromobenzene|Cadmium Chloride|Cannabidiol|Carbon Tetrachloride|Carbonyl Cyanide m-Chlorophenyl Hydrazone|Chlorpyrifos|chromium hexavalent ion|Cisplatin|Clozapine|cobaltous chloride|Copper|Dexa…	179.93	1099
PC	5091	Chemical and Drug Induced Liver Injury	MESH:D056486	marker/mechanism	1-Naphthylisothiocyanate|2,3,7,8-tetrachlorodibenzofuran|2,4-dinitrotoluene|2,6-dinitrotoluene|3,4,5,3',4'-pentachlorobiphenyl|4,4'-diaminodiphenylmethane|Acetaminophen|Acrolein|Acrylamide|Aflatoxin B1|alpha-Chlorohydrin|Amiodarone|Amitriptyline|Ammonium Chloride|arsenite|Atrazine|Benzo(a)pyrene|Benztropine|beta-Naphthoflavone|Bezafibrate|bis(4-hydroxyphenyl)sulfone|bisphenol A|Cadmium Chloride|C…	216.83	1133
PCOLCE	5118	Chemical and Drug Induced Liver Injury	MESH:D056486	marker/mechanism	1-Naphthylisothiocyanate|4,4'-diaminodiphenylmethane|4,4'-hexafluorisopropylidene diphenol|Acetaminophen|Acrylamide|Aflatoxin B1|alachlor|Alendronate|allyl alcohol|Ammonium Chloride|Arsenic Trioxide|Azoxymethane|Benzo(a)pyrene|beta-Naphthoflavone|bis(4-hydroxyphenyl)sulfone|bisphenol A|Cadmium Chloride|Capsaicin|Carbon Tetrachloride|Carmustine|Cisplatin|Copper|deoxynivalenol|Dexamethasone|Dietary…	157.82	1055
PCYT1A	5130	Chemical and Drug Induced Liver Injury	MESH:D056486	marker/mechanism	1,2-Dimethylhydrazine|2,4-dinitrotoluene|3,4,5,3',4'-pentachlorobiphenyl|Acrylamide|Aflatoxin B1|Ammonia|Ammonium Chloride|Atorvastatin|Benzo(a)pyrene|Bezafibrate|bis(4-hydroxyphenyl)sulfone|bisphenol A|Bortezomib|bromobenzene|Cadmium|Cadmium Chloride|Carmustine|cobaltous chloride|Copper Sulfate|Cyclosporine|Dietary Fats|Doxorubicin|Estradiol|Ethanol|Ethinyl Estradiol|Flavonoids|Flutamide|furan|M…	134.04	565
PDK4	5166	Chemical and Drug Induced Liver Injury	MESH:D056486	marker/mechanism|therapeutic	1,2-Dimethylhydrazine|1-(2-trifluoromethoxyphenyl)-2-nitroethanone|1,4-bis(2-(3,5-dichloropyridyloxy))benzene|2,2',4,4'-tetrabromodiphenyl ether|2-(2'-hydroxy-3',5'-di-tert-butylphenyl)benzotriazole|2,4-dinitrotoluene|3,4,5,3',4'-pentachlorobiphenyl|4,4'-hexafluorisopropylidene diphenol|Acetaminophen|Acetylcysteine|Acrylamide|Aflatoxin B1|Amiodarone|ammonium 2,3,3,3-tetrafluoro-2-(heptafluoroprop…	355.34	1427
PDLIM5	10611	Chemical and Drug Induced Liver Injury	MESH:D056486	marker/mechanism	1,2-Dimethylhydrazine|2,2',4,4'-tetrabromodiphenyl ether|2,3,7,8-tetrachlorodibenzofuran|2,4-dinitrotoluene|2,6-dinitrotoluene|4-amino-2,6-dinitrotoluene|9,10-Dimethyl-1,2-benzanthracene|Acetaminophen|Acetylcysteine|Acrolein|Aflatoxin B1|Arsenic Trioxide|Atrazine|Benzo(a)pyrene|Benztropine|bis(4-hydroxyphenyl)sulfone|bisphenol A|Carbon Tetrachloride|Catechin|chromium hexavalent ion|Cisplatin|Cloz…	165.45	933
PEX11A	8800	Chemical and Drug Induced Liver Injury	MESH:D056486	marker/mechanism	1,3-butadiene|1,4-bis(2-(3,5-dichloropyridyloxy))benzene|1-Naphthylisothiocyanate|2,2',4,4'-tetrabromodiphenyl ether|2,2,5,7,8-pentamethyl-1-hydroxychroman|2-(2'-hydroxy-3',5'-di-tert-butylphenyl)benzotriazole|2,4-dinitrotoluene|3,4,3',4'-tetrachlorobiphenyl|Acetaminophen|Acetylcysteine|Aflatoxin B1|Amiodarone|Ammonium Chloride|Atrazine|Benzo(a)pyrene|beta-Naphthoflavone|bis(4-hydroxyphenyl)sulfo…	247.57	1205
PGM1	5236	Chemical and Drug Induced Liver Injury	MESH:D056486	marker/mechanism	1,2-Dimethylhydrazine|1,4-bis(2-(3,5-dichloropyridyloxy))benzene|2,2',4,4'-tetrabromodiphenyl ether|3,4,3',4'-tetrachlorobiphenyl|9,10-Dimethyl-1,2-benzanthracene|Acetaminophen|Acrylamide|Aflatoxin B1|alpha-naphthoflavone|Ammonium Chloride|Arsenic Trioxide|Azoxymethane|Benzo(a)pyrene|bisphenol A|Cadmium Chloride|Caffeine|Capsaicin|Carbamazepine|Carbon Tetrachloride|cobaltous chloride|Cyclosporine…	164.63	1004
PLAT	5327	Chemical and Drug Induced Liver Injury	MESH:D056486	marker/mechanism	1,2-Dimethylhydrazine|1-Naphthylisothiocyanate|2,3,7,8-tetrachlorodibenzofuran|4,4'-diaminodiphenylmethane|6-hydroxy-2,5,7,8-tetramethylchroman-2-carboxylic acid|Acetaminophen|Aflatoxin B1|Aldosterone|Alitretinoin|Amino Acids, Peptides, and Proteins|Ammonium Chloride|Arsenic Trioxide|arsenite|Ascorbic Acid|Aspirin|Atrazine|Azoxymethane|Benzo(a)pyrene|beta Carotene|beta-Naphthoflavone|Bicuculline|…	318.64	1390
PLG	5340	Chemical and Drug Induced Liver Injury	MESH:D056486	marker/mechanism	1,3-butadiene|2-(2-amino-3-methoxyphenyl)-4H-1-benzopyran-4-one|2,4-dinitrotoluene|2,6-dinitrotoluene|3,4,5,3',4'-pentachlorobiphenyl|Acetaminophen|acetochlor|Aflatoxin B1|Aldosterone|alpha-Chlorohydrin|alpha-Tocopherol|Amiloride|Amiodarone|Ammonium Chloride|Arsenic|Arsenic Trioxide|Ascorbic Acid|Atrazine|Azoxymethane|benazepril|Benzbromarone|Benzene|Benzo(a)pyrene|bisphenol A|Cadmium|Cadmium Chl…	250.26	1103
PLS3	5358	Chemical and Drug Induced Liver Injury	MESH:D056486	marker/mechanism	1,2-Dimethylhydrazine|1,4-bis(2-(3,5-dichloropyridyloxy))benzene|2,6-dinitrotoluene|Acetaminophen|Aflatoxin B1|alpha-Chlorohydrin|Amiodarone|Ammonium Chloride|Arsenic|arsenite|Ascorbic Acid|Atrazine|Azacitidine|Benzbromarone|Benzene|Benzo(a)pyrene|bis(4-hydroxyphenyl)sulfone|bisphenol A|Cadmium|Cadmium Chloride|Caffeine|Carbamazepine|Carbon Tetrachloride|Chlorodiphenyl (54% Chlorine)|chromium hex…	203.24	1110
PNP	4860	Chemical and Drug Induced Liver Injury	MESH:D056486	marker/mechanism	1,2-Dimethylhydrazine|2,2',4,4'-tetrabromodiphenyl ether|2,3,7,8-tetrachlorodibenzofuran|Acetaminophen|Acrolein|Acyclovir|Aflatoxin B1|Arsenic|Arsenic Trioxide|arsenite|Ascorbic Acid|Atrazine|Benzo(a)pyrene|bisphenol A|Cadmium|Cadmium Chloride|Caffeine|Cisplatin|Clofibrate|Copper|Copper Sulfate|Cyclosporine|Dibutyl Phthalate|Dieldrin|Dietary Fats|Diethylnitrosamine|dioscin|Doxorubicin|emamectin b…	132.04	756
PNRC1	10957	Chemical and Drug Induced Liver Injury	MESH:D056486	marker/mechanism	1,2-Dimethylhydrazine|1,4-bis(2-(3,5-dichloropyridyloxy))benzene|2,2',4,4'-tetrabromodiphenyl ether|2,6-dinitrotoluene|3,4,5,3',4'-pentachlorobiphenyl|4,4'-hexafluorisopropylidene diphenol|Acetaminophen|Acetylcysteine|Aflatoxin B1|Ammonium Chloride|Arsenic Trioxide|beta-Naphthoflavone|bisphenol A|Cadmium Chloride|Carbamazepine|Carbon Tetrachloride|Celecoxib|Chlorodiphenyl (54% Chlorine)|Chlorpyri…	203.87	1134
POLG	5428	Chemical and Drug Induced Liver Injury	MESH:D056486	marker/mechanism	1,2-Dimethylhydrazine|3,4,5,3',4'-pentachlorobiphenyl|4,4'-diaminodiphenylmethane|Acetaminophen|acetylhydrazine|Acrolein|Acrylamide|Aflatoxin B1|Ammonium Chloride|Arsenic|arsenite|Atrazine|Benzo(a)pyrene|bis(4-hydroxyphenyl)sulfone|bisphenol A|Calcium Hydroxide|Carbamazepine|Chloramphenicol|Diazinon|Diclofenac|Diethylnitrosamine|Doxorubicin|fipronil|Fluorouracil|Flutamide|Folic Acid|furan|Glafeni…	105.31	822
POLR2G	5436	Chemical and Drug Induced Liver Injury	MESH:D056486	marker/mechanism	1,2-Dimethylhydrazine|2,2',4,4'-tetrabromodiphenyl ether|2,4-dinitrotoluene|2,6-dinitrotoluene|Acetaminophen|Aflatoxin B1|Ammonium Chloride|Arsenic|arsenite|Benzo(a)pyrene|bis(4-hydroxyphenyl)sulfone|bisphenol A|Cadmium Chloride|Carbon Tetrachloride|Catechin|Cisplatin|Clofibrate|Copper Sulfate|Doxorubicin|Ethinyl Estradiol|Flutamide|Folic Acid|Grape Seed Proanthocyanidins|lead chloride|Mercuric C…	104.6	852
PON1	5444	Chemical and Drug Induced Liver Injury	MESH:D056486	marker/mechanism	1,4-bis(2-(3,5-dichloropyridyloxy))benzene|1-Naphthylisothiocyanate|2,4-dinitrotoluene|3,4,5,3',4'-pentachlorobiphenyl|3-methylquercetin|4-nitrophenol|Acetaminophen|Acetylcysteine|Acrolein|Aflatoxin B1|Alendronate|allyl sulfide|Ammonium Chloride|Ampicillin|Arsenic|Ascorbic Acid|Aspirin|Atazanavir Sulfate|Atorvastatin|Benzo(a)pyrene|bifenthrin|bis(4-hydroxyphenyl)sulfone|bisphenol A|Bosentan|Butyl…	344.47	1392
PPARA	5465	Chemical and Drug Induced Liver Injury	MESH:D056486	marker/mechanism	1-(2-cyano-3,12-dioxooleana-1,9-dien-28-oyl) imidazole|1,2-Dimethylhydrazine|1,3-dichloro-2-propanol|1,4-bis(2-(3,5-dichloropyridyloxy))benzene|1-Naphthylisothiocyanate|2,2',4,4'-tetrabromodiphenyl ether|2,3,7,8-tetrachlorodibenzofuran|2,4-dinitrotoluene|3,4,3',4'-tetrachlorobiphenyl|3,4,5,3',4'-pentachlorobiphenyl|3-Hydroxybutyric Acid|3-methyladenine|4,4'-diaminodiphenylmethane|4,4'-hexafluoris…	646.96	1751
PPTC7	160760	Chemical and Drug Induced Liver Injury	MESH:D056486	marker/mechanism	1,2-Dimethylhydrazine|1,4-bis(2-(3,5-dichloropyridyloxy))benzene|Acetaminophen|Arsenic|arsenite|Benzo(a)pyrene|bisphenol A|bromobenzene|Chlorpyrifos|Copper Sulfate|decamethrin|Doxorubicin|Estradiol|Ethanol|Folic Acid|Formaldehyde|Glafenine|hexabromocyclododecane|hydroquinone|Methamphetamine|Nanotubes, Carbon|N-Methyl-3,4-methylenedioxyamphetamine|pantogab|Pentachlorophenol|pirinixic acid|Plant Ex…	104.04	667
PRKCD	5580	Chemical and Drug Induced Liver Injury	MESH:D056486	therapeutic	1,2-Dimethylhydrazine|3,4,5,3',4'-pentachlorobiphenyl|3-methylquercetin|4,4'-diaminodiphenylmethane|6-hydroxy-2,5,7,8-tetramethylchroman-2-carboxylic acid|Acetaminophen|acetovanillone|Acetylcysteine|Acrolein|Acrylamide|Aflatoxin B1|allyl alcohol|alpha-naphthoflavone|Ammonium Chloride|Arsenic Trioxide|arsenite|Aspirin|Azoxymethane|Benzo(a)pyrene|benzyloxycarbonyl-valyl-alanyl-aspartyl-fluoromethan…	291.94	1184
PRKDC	5591	Chemical and Drug Induced Liver Injury	MESH:D056486	marker/mechanism	1,2-Dimethylhydrazine|2,2',4,4'-tetrabromodiphenyl ether|2,3,7,8-tetrachlorodibenzofuran|4-biphenylamine|4-nitrophenol|9,10-Dimethyl-1,2-benzanthracene|Acetaminophen|Acetylcysteine|Acrolein|Aflatoxin B1|Arecoline|Arsenic|arsenite|Atrazine|Benzene|Benzo(a)pyrene|bisphenol A|Bortezomib|Caffeine|Capsaicin|Carbon Tetrachloride|Chromium|Cisplatin|Clofibrate|cobaltous chloride|Copper|Curcumin|Dexametha…	165.52	985
PTF1A	256297	Chemical and Drug Induced Liver Injury	MESH:D056486	therapeutic	Ammonium Chloride|arsenite|Benzo(a)pyrene|bisphenol A|Choline|Dietary Fats|Dimethyl Sulfoxide|fipronil|Folic Acid|hexabromocyclododecane|Methionine|sodium arsenite|sodium bichromate|T-2 Toxin|tetrabromobisphenol A|Vehicle Emissions|Vitamin A	48.54	112
PTGES2	80142	Chemical and Drug Induced Liver Injury	MESH:D056486	marker/mechanism	1,2-Dimethylhydrazine|2,2',4,4'-tetrabromodiphenyl ether|4,4'-diaminodiphenylmethane|4-amino-2,6-dinitrotoluene|Acetaminophen|Acrylamide|Arsenic|Atrazine|Benzo(a)pyrene|bisphenol A|Budesonide|Cadmium Chloride|Celecoxib|cobaltous chloride|Copper Sulfate|Curcumin|DDT|decabromobiphenyl ether|Dietary Fats|Endosulfan|Ethinyl Estradiol|Flutamide|Folic Acid|lipopolysaccharide, Escherichia coli O111 B4|L…	116.65	703
PTGS2	5743	Chemical and Drug Induced Liver Injury	MESH:D056486	therapeutic	1,2-Dimethylhydrazine|1,3-dichloro-2-propanol|1,4-bis(2-(3,5-dichloropyridyloxy))benzene|16,16-Dimethylprostaglandin E2|18alpha-glycyrrhetinic acid|1-bromopropane|1-Naphthylisothiocyanate|2,2',4,4',5-brominated diphenyl ether|2,2',4,4'-tetrabromodiphenyl ether|2-(2-amino-3-methoxyphenyl)-4H-1-benzopyran-4-one|2,6-dinitrotoluene|2-Acetylaminofluorene|3,4,3',4'-tetrachlorobiphenyl|3,4,5,3',4'-penta…	949.88	2139
PUM1	9698	Chemical and Drug Induced Liver Injury	MESH:D056486	marker/mechanism	1,2-Dimethylhydrazine|Acetaminophen|Aflatoxin B1|Arsenic|Atrazine|bisphenol A|Cadmium Chloride|Clofibrate|Copper|Cyclosporine|Dibutyl Phthalate|Doxorubicin|Ethanol|Fluorouracil|Flutamide|Formaldehyde|Hexachlorocyclohexane|Hydralazine|Ketolides|Methamphetamine|Methapyrilene|Nanotubes, Carbon|N-Methyl-3,4-methylenedioxyamphetamine|Oxaliplatin|perfluorooctane sulfonic acid|Phenobarbital|pirinixic ac…	103.48	736
PYGL	5836	Chemical and Drug Induced Liver Injury	MESH:D056486	marker/mechanism	1,2-Dimethylhydrazine|1-(2-trifluoromethoxyphenyl)-2-nitroethanone|1,4-bis(2-(3,5-dichloropyridyloxy))benzene|1-Naphthylisothiocyanate|2,2',4,4'-tetrabromodiphenyl ether|2,4-dinitrotoluene|2,6-dinitrotoluene|3,4,5,3',4'-pentachlorobiphenyl|4,4'-diaminodiphenylmethane|Acetaminophen|Acetylcysteine|Acrylamide|alpha-Chlorohydrin|aluminum phosphide|Amiodarone|ammonium 2,3,3,3-tetrafluoro-2-(heptafluor…	268	1155
PZP	5858	Chemical and Drug Induced Liver Injury	MESH:D056486	marker/mechanism	1,3-butadiene|2,4-dinitrotoluene|2,6-dinitrotoluene|Acetaminophen|Acrylamide|Aflatoxin B1|Amiodarone|Ammonium Chloride|Arsenic Trioxide|Benzbromarone|Benzo(a)pyrene|bisphenol A|bromobenzene|Cadmium|Cadmium Chloride|Carbon Tetrachloride|Carmustine|Choline|chromium hexavalent ion|Clofibrate|cobaltous chloride|Copper Sulfate|Dibutyl Phthalate|Dichloroacetic Acid|Diethylhexyl Phthalate|Diethylnitrosa…	182.6	1050
RASA1	5921	Chemical and Drug Induced Liver Injury	MESH:D056486	marker/mechanism	1,2-Dimethylhydrazine|2,2',4,4'-tetrabromodiphenyl ether|2-(2-amino-3-methoxyphenyl)-4H-1-benzopyran-4-one|2,6-dinitrotoluene|Acetaminophen|Acrylamide|Aflatoxin B1|Aluminum|Arsenic|arsenite|Benzo(a)pyrene|bisphenol A|Carbamazepine|Cisplatin|cobaltous chloride|Copper|CP 31398|Dexamethasone|Dibutyl Phthalate|Diclofenac|Disulfiram|Doxorubicin|Environmental Pollutants|Estradiol|Flavonoids|Flutamide|F…	130.53	815
RBP1	5947	Chemical and Drug Induced Liver Injury	MESH:D056486	marker/mechanism	1,2-Dimethylhydrazine|1,4-bis(2-(3,5-dichloropyridyloxy))benzene|2,2',4,4'-tetrabromodiphenyl ether|2,2,5,7,8-pentamethyl-1-hydroxychroman|2,4-dinitrotoluene|9,10-Dimethyl-1,2-benzanthracene|Acetaminophen|Acrylamide|Aflatoxin B1|Alitretinoin|alpha-Chlorohydrin|Ammonium Chloride|Arsenic|Arsenic Trioxide|Atrazine|Benzo(a)pyrene|bis(4-hydroxyphenyl)sulfone|bisphenol A|Cadmium|Cadmium Chloride|Carbam…	205.87	1175
RDH13	112724	Chemical and Drug Induced Liver Injury	MESH:D056486	marker/mechanism	1,2-Dimethylhydrazine|3,4,3',4'-tetrachlorobiphenyl|Aflatoxin B1|Atrazine|Benzo(a)pyrene|bis(4-hydroxyphenyl)sulfone|bisphenol A|Bortezomib|Cadmium Chloride|Carbon Tetrachloride|Dexamethasone|Dietary Fats|Ethinyl Estradiol|Genistein|Indomethacin|Lead|lead acetate|Methapyrilene|Oxygen|pirinixic acid|Plant Extracts|Resveratrol|Testosterone|Tetrachlorodibenzodioxin|Thioacetamide|Valproic Acid	75.41	472
REEP5	7905	Chemical and Drug Induced Liver Injury	MESH:D056486	marker/mechanism	1,2-Dimethylhydrazine|1-Naphthylisothiocyanate|2,2',4,4'-tetrabromodiphenyl ether|2,4-dinitrotoluene|4,4'-diaminodiphenylmethane|4-toluidine|Acetaminophen|Atazanavir Sulfate|bisphenol A|Cadmium Chloride|Carbon Tetrachloride|Chenodeoxycholic Acid|Chlorodiphenyl (54% Chlorine)|Chlorpyrifos|Choline|Cisplatin|Cyclosporine|Deoxycholic Acid|Dexamethasone|Diazinon|Dietary Fats|Diethylhexyl Phthalate|Die…	159.18	1045
RGN	9104	Chemical and Drug Induced Liver Injury	MESH:D056486	marker/mechanism	1,2-Dimethylhydrazine|1-(2-trifluoromethoxyphenyl)-2-nitroethanone|1,3-butadiene|1-aminobenzotriazole|1-Naphthylisothiocyanate|2,2',4,4'-tetrabromodiphenyl ether|2,2,5,7,8-pentamethyl-1-hydroxychroman|2-(2-amino-3-methoxyphenyl)-4H-1-benzopyran-4-one|2,4-dinitrotoluene|2,6-dinitrotoluene|2-Acetylaminofluorene|3,5,5-trimethylhexanoylferrocene|4,4'-diaminodiphenylmethane|4-pentenoic acid|Acetaminop…	277.59	1166
RIPK3	11035	Chemical and Drug Induced Liver Injury	MESH:D056486	therapeutic	1,2-Dimethylhydrazine|2,6-dinitrotoluene|2-Acetylaminofluorene|3-(4-hydroxyphenyl)-4,5-dihydro-5-isoxazoleacetic acid methyl ester|Acetaminophen|Acrolein|alpha-Chlorohydrin|Ammonium Chloride|amphotericin B, deoxycholate drug combination|Arsenic|Atrazine|Benzo(a)pyrene|bis(4-hydroxyphenyl)sulfone|bisphenol A|Blood Glucose|Bortezomib|Cadmium Chloride|Carbon Tetrachloride|Cisplatin|Doxorubicin|Endos…	186.41	967
S100A11	6282	Chemical and Drug Induced Liver Injury	MESH:D056486	marker/mechanism	1,2-Dimethylhydrazine|1-Naphthylisothiocyanate|2,2',4,4'-tetrabromodiphenyl ether|2,6-dinitrotoluene|2-Acetylaminofluorene|4,4'-diaminodiphenylmethane|Acetaminophen|Acetylcysteine|Acrylamide|Adenosine Triphosphate|Aflatoxin B1|amphotericin B, deoxycholate drug combination|Ampicillin|Arsenic|Arsenic Trioxide|arsenite|Aspirin|Atrazine|Azathioprine|Benzo(a)pyrene|bis(4-hydroxyphenyl)sulfone|bispheno…	260.63	1280
SELENBP1	8991	Chemical and Drug Induced Liver Injury	MESH:D056486	marker/mechanism	1,2-Dimethylhydrazine|1,3-butadiene|1,4-bis(2-(3,5-dichloropyridyloxy))benzene|1-nitronaphthalene|2,2',4,4'-tetrabromodiphenyl ether|2,4-dinitrotoluene|3,5,5-trimethylhexanoylferrocene|4-amino-2,6-dinitrotoluene|4-nitrophenol|4-toluidine|Acetaminophen|Acrolein|Acrylamide|Aflatoxin B1|alpha-Chlorohydrin|Ammonium Chloride|Androgens|Atrazine|Benzo(a)pyrene|Bilirubin|bisphenol A|bromobenzene|Cadmium|…	252.26	1072
SEMA3A	10371	Chemical and Drug Induced Liver Injury	MESH:D056486	therapeutic	Acetaminophen|Aflatoxin B1|Ammonium Chloride|Arsenic|Arsenic Trioxide|Atrazine|Azacitidine|Benzo(a)pyrene|bis(4-hydroxyphenyl)sulfone|bisphenol A|Cadmium|Cadmium Chloride|Carmustine|Chlorpyrifos|Cholesterol, Dietary|chromium hexavalent ion|Cocaine|Copper Sulfate|cyanoginosin LR|Cyclosporine|Dasatinib|deoxynivalenol|Dietary Fats|Doxorubicin|Endosulfan|Estradiol|Ethinyl Estradiol|ethylene dichlorid…	127.36	798
SEMA4A	64218	Chemical and Drug Induced Liver Injury	MESH:D056486	marker/mechanism	1,2-Dimethylhydrazine|4,4'-diaminodiphenylmethane|Acetaminophen|Acrylamide|Aflatoxin B1|Arsenic|arsenite|Benzo(a)pyrene|bisphenol A|Blood Glucose|Cadmium Chloride|Carbon Tetrachloride|cobaltous chloride|Cocaine|Copper|Dibutyl Phthalate|Dietary Fats|Endosulfan|Estradiol|Ethanol|Ethinyl Estradiol|Folic Acid|Glafenine|hexabromocyclododecane|Hydralazine|lipopolysaccharide, E coli O55-B5|Methamphetami…	127.85	1017
SENP2	59343	Chemical and Drug Induced Liver Injury	MESH:D056486	therapeutic	1,2-Dimethylhydrazine|2,2',4,4'-tetrabromodiphenyl ether|2,4-dinitrotoluene|Acetaminophen|Aflatoxin B1|Ammonium Chloride|Benzo(a)pyrene|bisphenol A|Carbamazepine|Carbon Tetrachloride|Chlorpyrifos|decabromobiphenyl ether|Dexamethasone|Ethanol|Fenofibrate|Flutamide|Folic Acid|Formaldehyde|glyphosate|lipopolysaccharide, E coli O55-B5|Methamphetamine|methylmercuric chloride|Methyltestosterone|N-Methy…	98.45	932
SERPINA6	866	Chemical and Drug Induced Liver Injury	MESH:D056486	marker/mechanism	1,3-butadiene|1,4-bis(2-(3,5-dichloropyridyloxy))benzene|1-Naphthylisothiocyanate|2,2',4,4'-tetrabromodiphenyl ether|2,3,7,8-tetrachlorodibenzofuran|2,3-dimethoxy-1,4-naphthoquinone|2,4-dinitrotoluene|2,6-dinitrotoluene|2-amino-4,6-dinitrotoluene|4,4'-diaminodiphenylmethane|4-amino-2,6-dinitrotoluene|4-toluidine|Acetaminophen|Aflatoxin B1|Arsenic Trioxide|Benzo(a)pyrene|bisphenol A|Cadmium|Cadmiu…	220.97	1108
SERPING1	710	Chemical and Drug Induced Liver Injury	MESH:D056486	marker/mechanism	1,4-bis(2-(3,5-dichloropyridyloxy))benzene|2,6-dinitrotoluene|3,4,3',4'-tetrachlorobiphenyl|Acetaminophen|acetochlor|Acrylamide|Aflatoxin B1|Arsenic|Atrazine|Azoxymethane|Benzo(a)pyrene|bis(4-hydroxyphenyl)sulfone|bisphenol A|Blood Glucose|Cadmium|Cadmium Chloride|Carbon Tetrachloride|chromium hexavalent ion|Clofibrate|cobaltous chloride|Copper|Copper Sulfate|Cyclosporine|Danazol|Dexamethasone|Di…	206.78	1066
SESN2	83667	Chemical and Drug Induced Liver Injury	MESH:D056486	therapeutic	2,2',4,4'-tetrabromodiphenyl ether|2-Acetylaminofluorene|3-methylquercetin|4-phenylbutyric acid|Acetaminophen|Acetylcysteine|Acrylamide|Aflatoxin B1|Amiodarone|Antineoplastic Agents|Arsenic Trioxide|arsenite|Ascorbic Acid|Atrazine|Azathioprine|Benzene|Benzo(a)pyrene|bisphenol A|Blood Glucose|bromobenzene|Buthionine Sulfoximine|Butylated Hydroxyanisole|Cadmium|Cadmium Chloride|Cannabidiol|Carbamaz…	307.65	1406
SGF29	112869	Chemical and Drug Induced Liver Injury	MESH:D056486	marker/mechanism	1,2-Dimethylhydrazine|4,4'-diaminodiphenylmethane|Acetaminophen|Acrylamide|Aflatoxin B1|Benzo(a)pyrene|bisphenol A|Carbon Tetrachloride|Copper Sulfate|Cyclosporine|Dietary Fats|dimethyl-4-toluidine|Endosulfan|Ethinyl Estradiol|Flutamide|Folic Acid|Leflunomide|Methapyrilene|Nanotubes, Carbon|nefazodone|Pentachlorophenol|Progesterone|Selenium|Temozolomide|Tetrachlorodibenzodioxin|Thioacetamide|Tuni…	82.24	792
SHC1	6464	Chemical and Drug Induced Liver Injury	MESH:D056486	marker/mechanism	2,2',4,4'-tetrabromodiphenyl ether|2,3-dimethoxy-1,4-naphthoquinone|2,4-dinitrotoluene|2,6-dinitrotoluene|Acetaminophen|acetovanillone|Acetylcysteine|Aflatoxin B1|Aluminum Oxide|Ammonium Chloride|Arsenic|Arsenic Trioxide|arsenite|Benzene|Benzo(a)pyrene|bis(4-hydroxyphenyl)sulfone|bisphenol A|Bortezomib|Cadmium|Cadmium Chloride|Carbamazepine|Carbon Tetrachloride|Cisplatin|Clofibrate|cobaltous chlo…	202.01	1110
SLC10A7	84068	Chemical and Drug Induced Liver Injury	MESH:D056486	marker/mechanism	1,2-Dimethylhydrazine|2,5-hexanedione|Acetaminophen|Aflatoxin B1|Atrazine|Benzo(a)pyrene|bis(4-hydroxyphenyl)sulfone|bisphenol A|Bortezomib|Chenodeoxycholic Acid|Cisplatin|Cyclosporine|Deoxycholic Acid|Doxorubicin|epigallocatechin gallate|Ethanol|Ethinyl Estradiol|Flutamide|Glycochenodeoxycholic Acid|Glycocholic Acid|Glycodeoxycholic Acid|hexabromocyclododecane|lipopolysaccharide, E coli O55-B5|m…	100.36	724
SLC13A4	26266	Chemical and Drug Induced Liver Injury	MESH:D056486	marker/mechanism	1-Naphthylisothiocyanate|2,3,7,8-tetrachlorodibenzofuran|Acetaminophen|Aflatoxin B1|Aluminum|Amiodarone|Ammonia|Arsenic|Atrazine|Benzo(a)pyrene|bis(4-hydroxyphenyl)sulfone|bisphenol A|bromobenzene|Cadmium Chloride|Carbon Tetrachloride|Chromium|cobaltous chloride|decabromobiphenyl ether|Dexamethasone|Diazinon|dibenzothiophene|Dietary Fats|Diethylhexyl Phthalate|dimethyl-4-toluidine|Endosulfan|Ethi…	122.8	929
SLC22A8	9376	Chemical and Drug Induced Liver Injury	MESH:D056486	marker/mechanism	1-Naphthylisothiocyanate|2,3,7,8-tetrachlorodibenzofuran|3-amino-1-methyl-5H-pyrido(4,3-b)indole|4,4'-diaminodiphenylmethane|Acetaminophen|acetamiprid|Acetylcysteine|Aflatoxin B1|Allopurinol|alpha-Chlorohydrin|Aluminum|Ammonium Chloride|angelicin|Aspirin|Atrazine|aurantio-obtusin|Azoxymethane|Bendroflumethiazide|Benzo(a)pyrene|bis(4-hydroxyphenyl)sulfone|bisphenol A|Cadmium Chloride|Carbon Tetrac…	271.63	1220
SLC25A29	123096	Chemical and Drug Induced Liver Injury	MESH:D056486	marker/mechanism	2,4-dinitrotoluene|4,4'-diaminodiphenylmethane|Acetaminophen|Acrylamide|Aflatoxin B1|Arsenic|Atrazine|Benzo(a)pyrene|beta-Naphthoflavone|bis(4-hydroxyphenyl)sulfone|bisphenol A|bromobenzene|Carbon Tetrachloride|Chlorodiphenyl (54% Chlorine)|Choline|Diazinon|Diethylnitrosamine|Endosulfan|Folic Acid|furan|gemcitabine|Indomethacin|Lamivudine|Leflunomide|lipopolysaccharide, E coli O55-B5|Methionine|M…	135.06	876
SLCO1B1	10599	Chemical and Drug Induced Liver Injury	MESH:D056486	marker/mechanism	2,2',4,4'-tetrabromodiphenyl ether|4-biphenylamine|4-(N-methyl-N-nitrosamino)-1-(3-pyridyl)-1-butanone|Acetaminophen|Aflatoxin B1|Apigenin|Arsenic|arsenite|Atazanavir Sulfate|Atorvastatin|Benzo(a)pyrene|Bezafibrate|Bile Acids and Salts|Bilirubin|Biliverdine|bisphenol A|Bosentan|Budesonide|Carbamazepine|Catechin|cerivastatin|Chenodeoxycholic Acid|Chloroquine|Cholic Acid|Cisplatin|Clarithromycin|cy…	213.52	976
SLPI	6590	Chemical and Drug Induced Liver Injury	MESH:D056486	marker/mechanism	2,2',4,4'-tetrabromodiphenyl ether|2,2,5,7,8-pentamethyl-1-hydroxychroman|2,3,7,8-tetrachlorodibenzofuran|4-amino-2,6-dinitrotoluene|4-nitrophenol|Acetaminophen|Acrylamide|Acyclovir|Aflatoxin B1|alatrofloxacin|Aminosalicylic Acid|Ammonium Chloride|Arsenic|Aspirin|Atrazine|Atropine|Benzene|Benzo(a)pyrene|Benztropine|bisphenol A|Blood Glucose|bromfenac|Cannabidiol|Carbon Tetrachloride|Carmustine|Ce…	317.98	1293
SNX18	112574	Chemical and Drug Induced Liver Injury	MESH:D056486	marker/mechanism	2,2',4,4'-tetrabromodiphenyl ether|Acetaminophen|Acrolein|Aflatoxin B1|Amiodarone|Atrazine|Benzo(a)pyrene|bisphenol A|Carbon Tetrachloride|decabromobiphenyl ether|Dibutyl Phthalate|fenvalerate|Flutamide|Irinotecan|Methotrexate|Oxaliplatin|Ozone|Phenobarbital|Resveratrol|sodium arsenite|tetrabromobisphenol A|Tetrachlorodibenzodioxin|Thioacetamide|Valproic Acid|Vehicle Emissions	62.6	896
SOD1	6647	Chemical and Drug Induced Liver Injury	MESH:D056486	marker/mechanism	1,2-Dimethylhydrazine|1,4-bis(2-(3,5-dichloropyridyloxy))benzene|1-bromopropane|2,2',4,4'-tetrabromodiphenyl ether|2-(2-amino-3-methoxyphenyl)-4H-1-benzopyran-4-one|2-Acetylaminofluorene|3,4,5,3',4'-pentachlorobiphenyl|3-methyladenine|4,4'-diaminodiphenylmethane|4-phenylbutyric acid|6-formylindolo(3,2-b)carbazole|6-hydroxy-2,5,7,8-tetramethylchroman-2-carboxylic acid|9,10-Dimethyl-1,2-benzanthrac…	799.45	1859
SOD2	6648	Chemical and Drug Induced Liver Injury	MESH:D056486	marker/mechanism	1,2-Dimethylhydrazine|1-bromopropane|1-Naphthylisothiocyanate|2,2',4,4',5-brominated diphenyl ether|2,2',4,4'-tetrabromodiphenyl ether|2-(2-amino-3-methoxyphenyl)-4H-1-benzopyran-4-one|2,3,3',4',5-pentachloro-4-hydroxybiphenyl|2,3-dimethoxy-1,4-naphthoquinone|2-Acetylaminofluorene|3,4,5,3',4'-pentachlorobiphenyl|4-nitrophenol|5-aminoisoquinolinone|6-hydroxy-2,5,7,8-tetramethylchroman-2-carboxylic…	802.78	1987
SOD3	6649	Chemical and Drug Induced Liver Injury	MESH:D056486	therapeutic	1,2-Dimethylhydrazine|2,2',4,4'-tetrabromodiphenyl ether|2-(2-amino-3-methoxyphenyl)-4H-1-benzopyran-4-one|2,5-hexanedione|2,6-dinitrotoluene|4-phenylbutyric acid|6-hydroxy-2,5,7,8-tetramethylchroman-2-carboxylic acid|Acetaminophen|Acetylcysteine|Acrolein|alpha-Chlorohydrin|Ammonia|Ammonium Chloride|Arsenic Trioxide|arsenite|Ascorbic Acid|Atorvastatin|Benzo(a)pyrene|bis(4-hydroxyphenyl)sulfone|bi…	292.3	1220
SORD	6652	Chemical and Drug Induced Liver Injury	MESH:D056486	marker/mechanism	1,1,2-trichloroethane|1,2,3-trichloropropane|1,2-Dimethylhydrazine|2-amino-4,6-dinitrotoluene|3,4,3',4'-tetrachlorobiphenyl|4,4'-diaminodiphenylmethane|4-toluidine|Acetaminophen|Acetylcysteine|Aflatoxin B1|allyl sulfide|Ammonium Chloride|arsenite|Benzo(a)pyrene|bicalutamide|bis(4-hydroxyphenyl)sulfone|bisphenol A|Blood Glucose|bromobenzene|Buthionine Sulfoximine|Cadmium Chloride|Carbon Tetrachlor…	287.76	1286
SORL1	6653	Chemical and Drug Induced Liver Injury	MESH:D056486	marker/mechanism	1,2-Dimethylhydrazine|1-(2-trifluoromethoxyphenyl)-2-nitroethanone|1-Naphthylisothiocyanate|2,2',4,4',5-brominated diphenyl ether|2,6-dinitrotoluene|Acetaminophen|Acrylamide|Aflatoxin B1|alpha-Chlorohydrin|Amitriptyline|Arsenic|arsenic disulfide|arsenite|Atazanavir Sulfate|Atrazine|Benzene|Benzo(a)pyrene|bis(4-hydroxyphenyl)sulfone|bisphenol A|Cadmium|Cadmium Chloride|Caffeine|Carbamazepine|Carbo…	227.59	1152
SPIN2A	54466	Chemical and Drug Induced Liver Injury	MESH:D056486	marker/mechanism	Acetaminophen|Acrylamide|Aflatoxin B1|Aluminum|Benzo(a)pyrene|bisphenol A|Diethylnitrosamine|Dimethylnitrosamine|Endosulfan|Fluvastatin|Methotrexate|Progesterone|Tetrachlorodibenzodioxin|Thioacetamide|Trichloroethylene|Zoledronic Acid	45.24	604
SPP1	6696	Chemical and Drug Induced Liver Injury	MESH:D056486	marker/mechanism	1,2-Dimethylhydrazine|1,4-bis(2-(3,5-dichloropyridyloxy))benzene|1-Naphthylisothiocyanate|2,2',4,4',5-brominated diphenyl ether|2,2',4,4'-tetrabromodiphenyl ether|2-(2-amino-3-methoxyphenyl)-4H-1-benzopyran-4-one|2,3-dimethoxy-1,4-naphthoquinone|3,4,5,3',4'-pentachlorobiphenyl|4,4'-diaminodiphenylmethane|9,10-Dimethyl-1,2-benzanthracene|Acetaminophen|Acetylcysteine|Adenine|Aflatoxin B1|Alitretino…	464.47	1632
SRP72	6731	Chemical and Drug Induced Liver Injury	MESH:D056486	marker/mechanism	1,2-Dimethylhydrazine|2,2',4,4'-tetrabromodiphenyl ether|Acrolein|Atazanavir Sulfate|Benzo(a)pyrene|bisphenol A|Carbon Tetrachloride|Chenodeoxycholic Acid|Chlorodiphenyl (54% Chlorine)|Cyclosporine|Deoxycholic Acid|Dexamethasone|Dibutyl Phthalate|Dietary Fats|Estradiol|Ethanol|fipronil|Fluorouracil|Flutamide|Folic Acid|Formaldehyde|Glafenine|Glycochenodeoxycholic Acid|Glycocholic Acid|Glycodeoxyc…	125.81	585
SULT1C3	442038	Chemical and Drug Induced Liver Injury	MESH:D056486	marker/mechanism	1-Naphthylisothiocyanate|2,2',4,4'-tetrabromodiphenyl ether|2,6-dinitrotoluene|4-toluidine|Ammonium Chloride|arsenite|Benzo(a)pyrene|bisphenol A|Carbon Tetrachloride|Chlorodiphenyl (54% Chlorine)|Cullen corylifolium extract|Cyclosporine|Endosulfan|Ethinyl Estradiol|Flutamide|furan|Genistein|Methapyrilene|nefazodone|nimesulide|perfluorododecanoic acid|sodium arsenite|systhane|T-2 Toxin|Tetrachloro…	88.01	441
SULT1E1	6783	Chemical and Drug Induced Liver Injury	MESH:D056486	marker/mechanism	1-(2-trifluoromethoxyphenyl)-2-nitroethanone|1,4-bis(2-(3,5-dichloropyridyloxy))benzene|1-Naphthylisothiocyanate|2,2',4,4'-tetrabromodiphenyl ether|2,6-dichloro-4-nitrophenol|2-Acetylaminofluorene|3,4,5,3',4'-pentachlorobiphenyl|4,4'-diaminodiphenylmethane|4-nitrophenol|Acetaminophen|Aflatoxin B1|aloe emodin|alpha-Chlorohydrin|Ammonium Chloride|Apigenin|Benzo(a)pyrene|Betaine|beta-Naphthoflavone|…	268.05	1151
SULT2B1	6820	Chemical and Drug Induced Liver Injury	MESH:D056486	marker/mechanism	1-Naphthylisothiocyanate|2,2',4,4'-tetrabromodiphenyl ether|2,3,7,8-tetrachlorodibenzofuran|3,5-diethoxycarbonyl-1,4-dihydrocollidine|Acetaminophen|Arsenic|arsenite|Atrazine|Benzo(a)pyrene|beta-Naphthoflavone|bis(4-hydroxyphenyl)sulfone|bisphenol A|Cadmium|Carbon Tetrachloride|Choline|Cisplatin|Cycloheximide|decabromobiphenyl ether|Dexamethasone|Diethylnitrosamine|Endosulfan|Estradiol|Folic Acid|…	112.07	914
SUOX	6821	Chemical and Drug Induced Liver Injury	MESH:D056486	marker/mechanism	1,2-Dimethylhydrazine|4,4'-diaminodiphenylmethane|Acetaminophen|Aflatoxin B1|alpha-Chlorohydrin|Ammonium Chloride|Atrazine|Benzo(a)pyrene|bisphenol A|Cadmium Chloride|Cannabidiol|Carbon Tetrachloride|chromium hexavalent ion|Cisplatin|cobaltous chloride|Copper Sulfate|Cyclosporine|decamethrin|Diazinon|Dietary Fats|Dietary Sucrose|Diethylhexyl Phthalate|Diethylnitrosamine|dioscin|epigallocatechin g…	187.91	980
TAGLN2	8407	Chemical and Drug Induced Liver Injury	MESH:D056486	marker/mechanism	1,2-Dimethylhydrazine|1-Naphthylisothiocyanate|2,2',4,4'-tetrabromodiphenyl ether|2,4-dinitrotoluene|4,4'-diaminodiphenylmethane|Acetaminophen|Aflatoxin B1|arsenite|Atrazine|Benzo(a)pyrene|Benztropine|Betaine|bis(4-hydroxyphenyl)sulfone|bisphenol A|Bortezomib|Cadmium Chloride|Cannabidiol|Carbamazepine|Carbon Tetrachloride|Choline|ciprofibrate|Cisplatin|Clozapine|cobaltous chloride|Copper|Cyclospo…	193.27	1071
TALDO1	6888	Chemical and Drug Induced Liver Injury	MESH:D056486	marker/mechanism	1,2-Dimethylhydrazine|1-(2-trifluoromethoxyphenyl)-2-nitroethanone|2,2',4,4',5-brominated diphenyl ether|2-Acetylaminofluorene|4,4'-diaminodiphenylmethane|Acetaminophen|Acetylcysteine|Adenosine Triphosphate|Aflatoxin B1|alpha-Chlorohydrin|Ammonium Chloride|Arsenic Trioxide|arsenite|Benzo(a)pyrene|beta-Naphthoflavone|bisphenol A|Cadmium Chloride|Carbon Tetrachloride|chloroacetaldehyde|Cisplatin|Cl…	205.05	1043
TBXA2R	6915	Chemical and Drug Induced Liver Injury	MESH:D056486	marker/mechanism	8-epi-prostaglandin F2alpha|Acetaminophen|Aluminum Chloride|Ammonium Chloride|Arsenic|Aspirin|Atrazine|Benzene|Benzo(a)pyrene|bis(4-hydroxyphenyl)sulfone|bisphenol A|Cadmium Chloride|Carbon Tetrachloride|decabromobiphenyl ether|Dibutyl Phthalate|Doxorubicin|Endosulfan|Estradiol|Flavonoids|Lead|Monocrotaline|Nanotubes, Carbon|Nicotine|nimesulide|N-Methyl-3,4-methylenedioxyamphetamine|Oxygen|Ozone|…	106.49	894
TCTN1	79600	Chemical and Drug Induced Liver Injury	MESH:D056486	marker/mechanism	1,2-Dimethylhydrazine|1,4-bis(2-(3,5-dichloropyridyloxy))benzene|Acetaminophen|Acrolein|Arsenic|Atrazine|Benzo(a)pyrene|bis(4-hydroxyphenyl)sulfone|bisphenol A|Cadmium Chloride|Copper|Copper Sulfate|Cyclosporine|decabromobiphenyl ether|Doxorubicin|Estradiol|fenvalerate|hexabromocyclododecane|Lead|methylmercuric chloride|nickel sulfate|Ozone|Particulate Matter|Phenobarbital|pirinixic acid|Rotenone…	106.84	652
TF	7018	Chemical and Drug Induced Liver Injury	MESH:D056486	marker/mechanism	2-(2-amino-3-methoxyphenyl)-4H-1-benzopyran-4-one|2,4-dinitrotoluene|2-Acetylaminofluorene|Acetaminophen|Acrylamide|Aflatoxin B1|Alcohols|alpha-Chlorohydrin|Aluminum|Aluminum Chloride|Amiodarone|Ascorbic Acid|Aspirin|Astemizole|Atrazine|Benzo(a)pyrene|bisphenol A|bromobenzene|Busulfan|Cadmium|Cadmium Chloride|Carbon Tetrachloride|Chlorodiphenyl (54% Chlorine)|Chlorpromazine|Chromium|chromium hexa…	282.76	1379
TGFBR1	7046	Chemical and Drug Induced Liver Injury	MESH:D056486	marker/mechanism	1,2-Dimethylhydrazine|4-nitrophenol|9,10-Dimethyl-1,2-benzanthracene|Acetaminophen|Acetylcysteine|Acrolein|Aflatoxin B1|allyl alcohol|Aluminum|Aluminum Chloride|ammonium 2,3,3,3-tetrafluoro-2-(heptafluoropropoxy)-propanoate|Ammonium Chloride|Anthocyanins|Arsenic|arsenite|benazepril|Benzo(a)pyrene|Biological Products|bisphenol A|Buthionine Sulfoximine|Cadmium|Cadmium Chloride|Caffeine|Cannabidiol|…	228.72	1161
THPO	7066	Chemical and Drug Induced Liver Injury	MESH:D056486	therapeutic	1,4-bis(2-(3,5-dichloropyridyloxy))benzene|2,4-dinitrotoluene|6-hydroxy-2,5,7,8-tetramethylchroman-2-carboxylic acid|Acetaminophen|acetochlor|Acetylcysteine|Ammonium Chloride|Benzo(a)pyrene|bis(4-hydroxyphenyl)sulfone|bisphenol A|Butylated Hydroxytoluene|Cadmium|Cadmium Chloride|Copper Sulfate|Dichlorodiphenyl Dichloroethylene|Dietary Fats|Doxorubicin|ethylene dichloride|Flavonoids|Freund's Adjuv…	108.34	667
TLR5	7100	Chemical and Drug Induced Liver Injury	MESH:D056486	marker/mechanism	1,2-Dimethylhydrazine|1,4-bis(2-(3,5-dichloropyridyloxy))benzene|2-(2-amino-3-methoxyphenyl)-4H-1-benzopyran-4-one|2,6-dinitrotoluene|4,4'-diaminodiphenylmethane|Acetaminophen|Aflatoxin B1|Ammonium Chloride|Arsenic|Benzene|Benzo(a)pyrene|bisphenol A|bromobenzene|Carbon Tetrachloride|Clofibrate|deoxynivalenol|Dichloroacetic Acid|Dietary Fats|Estradiol|Ethanol|Ethinyl Estradiol|furan|lead acetate|L…	143.73	946
TMED7	51014	Chemical and Drug Induced Liver Injury	MESH:D056486	marker/mechanism	1,2-Dimethylhydrazine|1,4-bis(2-(3,5-dichloropyridyloxy))benzene|3,4,3',4'-tetrachlorobiphenyl|Aflatoxin B1|alpha-Chlorohydrin|Amiodarone|Benzbromarone|bisphenol A|Carbon Tetrachloride|Cisplatin|Clofibrate|Copper Sulfate|Cyclosporine|Dietary Fats|Ethinyl Estradiol|Flutamide|glycidol|lipopolysaccharide, Escherichia coli O111 B4|Methylmercury Compounds|Methyltestosterone|nimesulide|N-Methyl-3,4-met…	115.96	617
TMEM117	84216	Chemical and Drug Induced Liver Injury	MESH:D056486	marker/mechanism	1,2-Dimethylhydrazine|9,10-Dimethyl-1,2-benzanthracene|Acetaminophen|Aflatoxin B1|Benzo(a)pyrene|bis(4-hydroxyphenyl)sulfone|bisphenol A|Cisplatin|Copper|Copper Sulfate|Cyclosporine|Dietary Fats|Diethylhexyl Phthalate|epigallocatechin gallate|Estradiol|Ethinyl Estradiol|fenvalerate|Folic Acid|Genistein|glyphosate|methyleugenol|Nanotubes, Carbon|nickel sulfate|N-Methyl-3,4-methylenedioxyamphetamin…	107.58	698
TMEM164	84187	Chemical and Drug Induced Liver Injury	MESH:D056486	marker/mechanism	Aflatoxin B1|Atrazine|Benzo(a)pyrene|bisphenol A|Carbon Tetrachloride|Chlorpyrifos|Cyclosporine|Dibutyl Phthalate|Diethylnitrosamine|Doxorubicin|Endosulfan|epigallocatechin gallate|Estradiol|Ethanol|Ethinyl Estradiol|Isotretinoin|lipopolysaccharide, E coli O55-B5|Nanotubes, Carbon|Paraquat|pirinixic acid|potassium chromate(VI)|Pravastatin|Progesterone|Propylthiouracil|Resveratrol|T-2 Toxin|Tetrac…	74.33	463
TMEM38B	55151	Chemical and Drug Induced Liver Injury	MESH:D056486	marker/mechanism	1,2-Dimethylhydrazine|Acetaminophen|Acrylamide|Arsenic|arsenite|Atrazine|Benzo(a)pyrene|bisphenol A|Cadmium Chloride|Chlorodiphenyl (54% Chlorine)|Copper|Copper Sulfate|Cyclosporine|Dexamethasone|Diazinon|dibenzothiophene|Doxorubicin|Estradiol|Folic Acid|Genistein|hexabromocyclododecane|Leflunomide|Levofloxacin|Methapyrilene|methylmercuric chloride|Nanotubes, Carbon|nefazodone|nimesulide|Oils, Vo…	112.92	621
TNF	7124	Chemical and Drug Induced Liver Injury	MESH:D056486	marker/mechanism|therapeutic	1,2,3-trichloropropane|1-(2-cyano-3,12-dioxooleana-1,9-dien-28-oyl) imidazole|1,2-Dimethylhydrazine|1,3-dichloro-2-propanol|1,4-bis(2-(3,5-dichloropyridyloxy))benzene|16,16-Dimethylprostaglandin E2|18alpha-glycyrrhetinic acid|1-bromopropane|1-Naphthylisothiocyanate|2,2',4,4'-tetrabromodiphenyl ether|2-(2-amino-3-methoxyphenyl)-4H-1-benzopyran-4-one|2,3,7,8-tetrachlorodibenzofuran|2,3-dimethoxy-1,…	1496.7	2456
TTR	7276	Chemical and Drug Induced Liver Injury	MESH:D056486	marker/mechanism	1,3-butadiene|1-Naphthylisothiocyanate|2,2',4,4',5-brominated diphenyl ether|2,2',4,4'-tetrabromodiphenyl ether|2,3,7,8-tetrachlorodibenzofuran|2-Acetylaminofluorene|3,4,3',4'-tetrachlorobiphenyl|3,4,5,3',4'-pentachlorobiphenyl|4,4'-hexafluorisopropylidene diphenol|Acetaminophen|acetochlor|Aflatoxin B1|Alitretinoin|Ammonium Chloride|amphotericin B, deoxycholate drug combination|Arsenic|Ascorbic A…	315.6	1386
TUBA1A	7846	Chemical and Drug Induced Liver Injury	MESH:D056486	marker/mechanism	1,2-Dimethylhydrazine|1-Naphthylisothiocyanate|1-nitronaphthalene|2,2',4,4',5-brominated diphenyl ether|2,2',4,4'-tetrabromodiphenyl ether|2,3,7,8-tetrachlorodibenzofuran|2,3-dimethoxy-1,4-naphthoquinone|4,4'-diaminodiphenylmethane|Acetaminophen|Acrylamide|Aflatoxin B1|Alitretinoin|alpha-Chlorohydrin|Amiodarone|Ammonium Chloride|amphotericin B, deoxycholate drug combination|Aspirin|Atrazine|Benzo…	275.41	1250
TUBB4B	10383	Chemical and Drug Induced Liver Injury	MESH:D056486	marker/mechanism	1,4-bis(2-(3,5-dichloropyridyloxy))benzene|1-Naphthylisothiocyanate|2,2',4,4'-tetrabromodiphenyl ether|2,3,7,8-tetrachlorodibenzofuran|2-Acetylaminofluorene|9,10-Dimethyl-1,2-benzanthracene|Acetaminophen|Aflatoxin B1|Arsenic|arsenite|Azathioprine|Benzo(a)pyrene|bisphenol A|bromobenzene|Cadmium Chloride|Carbamazepine|Carbon Tetrachloride|Celecoxib|Cisplatin|Clozapine|Colchicine|Copper Sulfate|Cycl…	238.42	1209
UBA5	79876	Chemical and Drug Induced Liver Injury	MESH:D056486	marker/mechanism	1,2-Dimethylhydrazine|1,4-bis(2-(3,5-dichloropyridyloxy))benzene|2,2',4,4'-tetrabromodiphenyl ether|Acetaminophen|Aflatoxin B1|Arsenic Trioxide|Benzo(a)pyrene|bisphenol A|Carbon Tetrachloride|Chenodeoxycholic Acid|Chlorodiphenyl (54% Chlorine)|chromium hexavalent ion|Clofibrate|Copper Sulfate|cupric chloride|Cyclosporine|cyproconazole|decabromobiphenyl ether|Deoxycholic Acid|Doxorubicin|Endosulfa…	158.6	964
UGT1A9	54600	Chemical and Drug Induced Liver Injury	MESH:D056486	marker/mechanism	1-(2-trifluoromethoxyphenyl)-2-nitroethanone|1,3-butadiene|1,4-bis(2-(3,5-dichloropyridyloxy))benzene|2-Acetylaminofluorene|3,4,5,3',4'-pentachlorobiphenyl|3,5,5-trimethylhexanoylferrocene|4,4'-hexafluorisopropylidene diphenol|4-biphenylamine|4-nitrophenol|4-(N-methyl-N-nitrosamino)-1-(3-pyridyl)-1-butanone|Acetaminophen|Aflatoxin B1|alloin|allyl sulfide|aloe emodin|Ammonium Chloride|Amphotericin…	256.13	985
UNC93B1	81622	Chemical and Drug Induced Liver Injury	MESH:D056486	marker/mechanism	1,2-Dimethylhydrazine|Acetaminophen|bis(4-hydroxyphenyl)sulfone|bisphenol A|Bortezomib|Cadmium|Cadmium Chloride|Carbon Tetrachloride|Cisplatin|Clofibrate|Copper|decamethrin|Dexamethasone|Dibutyl Phthalate|Dietary Fats|Ethanol|Ethinyl Estradiol|hexabromocyclododecane|Ibuprofen|Indomethacin|lead acetate|Nanotubes, Carbon|Nickel|perfluorooctanoic acid|pirinixic acid|Silver|sodium arsenite|Temozolomi…	85.5	882
USP5	8078	Chemical and Drug Induced Liver Injury	MESH:D056486	marker/mechanism	1,2-Dimethylhydrazine|1,4-bis(2-(3,5-dichloropyridyloxy))benzene|2,2',4,4'-tetrabromodiphenyl ether|2,3,7,8-tetrachlorodibenzofuran|2,4-dinitrotoluene|Acetaminophen|Acrylamide|Aflatoxin B1|Arsenic|Benzo(a)pyrene|bis(4-hydroxyphenyl)sulfone|bisphenol A|Bortezomib|Cannabidiol|Capsaicin|Clozapine|Copper Sulfate|Cyclophosphamide|epigallocatechin gallate|Ethanol|Ethinyl Estradiol|Flutamide|Folic Acid|…	121.81	707
UST5R	171398	Chemical and Drug Induced Liver Injury	MESH:D056486	marker/mechanism	1-Naphthylisothiocyanate|2,2,5,7,8-pentamethyl-1-hydroxychroman|4,4'-diaminodiphenylmethane|Ammonium Chloride|Carbon Tetrachloride|cobaltous chloride|Cocaine|coumarin|Diethylnitrosamine|Dimethylnitrosamine|Flutamide|furan|nefazodone|Permethrin|sodium bichromate|Tetrachlorodibenzodioxin|Thioacetamide	50.69	390
VEGFA	7422	Chemical and Drug Induced Liver Injury	MESH:D056486	marker/mechanism	1,2,4-triazole|1,2-Dimethylhydrazine|18alpha-glycyrrhetinic acid|1-Naphthylisothiocyanate|2,2',4,4',5-brominated diphenyl ether|2-(2-amino-3-methoxyphenyl)-4H-1-benzopyran-4-one|2-Acetylaminofluorene|2-nitrofluorene|3,4,5,3',4'-pentachlorobiphenyl|4,4'-diaminodiphenylmethane|4-(N-methyl-N-nitrosamino)-1-(3-pyridyl)-1-butanone|4-phenylbutyric acid|6-hydroxy-2,5,7,8-tetramethylchroman-2-carboxylic …	718.63	1936
VIM	7431	Chemical and Drug Induced Liver Injury	MESH:D056486	marker/mechanism	1-Naphthylisothiocyanate|2,2',4,4',5-brominated diphenyl ether|2,2',4,4'-tetrabromodiphenyl ether|2-(2-amino-3-methoxyphenyl)-4H-1-benzopyran-4-one|2,3,7,8-tetrachlorodibenzofuran|2,5-hexanedione|2-nitrofluorene|3,4,5,3',4'-pentachlorobiphenyl|4,4'-diaminodiphenylmethane|4-(N-methyl-N-nitrosamino)-1-(3-pyridyl)-1-butanone|9,10-Dimethyl-1,2-benzanthracene|Acetaminophen|Acetylcysteine|Acrolein|Acry…	489.72	1630
VWF	7450	Chemical and Drug Induced Liver Injury	MESH:D056486	marker/mechanism	1,2-Dimethylhydrazine|1-Naphthylisothiocyanate|4,4'-diaminodiphenylmethane|9,10-Dimethyl-1,2-benzanthracene|Acetaminophen|Acrolein|Aflatoxin B1|Ammonium Chloride|Arsenic|Arsenic Trioxide|Atorvastatin|Atrazine|Benzene|Benzo(a)pyrene|beta-Naphthoflavone|Bilirubin|bis(4-hydroxyphenyl)sulfone|bisphenol A|Cadmium|Cadmium Chloride|Cannabidiol|Carbon Tetrachloride|Chlorpyrifos|Cholesterol|Cisplatin|Coca…	182.91	1157
WASL	8976	Chemical and Drug Induced Liver Injury	MESH:D056486	marker/mechanism	1,2-Dimethylhydrazine|2,2',4,4'-tetrabromodiphenyl ether|Acetaminophen|Aflatoxin B1|arsenite|Benzo(a)pyrene|bisphenol A|Copper Sulfate|Curcumin|Cyclosporine|decabromobiphenyl ether|Dibutyl Phthalate|Dietary Fats|Doxorubicin|Estradiol|Ethanol|Flutamide|Folic Acid|hexabromocyclododecane|Hexachlorocyclohexane|Irinotecan|Isotretinoin|Levofloxacin|Methapyrilene|methylmercuric chloride|nefazodone|Oxyge…	101.5	752
XYLB	9942	Chemical and Drug Induced Liver Injury	MESH:D056486	marker/mechanism	Acetaminophen|Aflatoxin B1|alpha-Chlorohydrin|Atrazine|Benzo(a)pyrene|bisphenol A|Carbon Tetrachloride|Copper Sulfate|Cyclosporine|decamethrin|Diethylnitrosamine|Endosulfan|epigallocatechin gallate|Estradiol|Ethanol|Glafenine|Hydralazine|Hydrogen Peroxide|Methapyrilene|Particulate Matter|perfluorooctanoic acid|pirinixic acid|potassium chromate(VI)|Rotenone|schizandrin B|Silicon Dioxide|sodium ars…	90.2	846
ZDHHC23	254887	Chemical and Drug Induced Liver Injury	MESH:D056486	marker/mechanism	1-Naphthylisothiocyanate|2,4-dinitrotoluene|2,6-dinitrotoluene|4-amino-2,6-dinitrotoluene|Aflatoxin B1|Amiodarone|Benzbromarone|Benzo(a)pyrene|bisphenol A|Carbon Tetrachloride|Chlorpyrifos|Cisplatin|Clofibrate|Cyclosporine|decabromobiphenyl ether|Dietary Fats|Dietary Sucrose|Estradiol|ethylene dichloride|Flame Retardants|hexabromocyclododecane|Hydrogen Peroxide|Leflunomide|Omeprazole|pentabromodi…	108.02	571

## Sheet: 110 shared targets
ABCB1
ABCC1
ABCC2
AGT
AHR
ALB
APOE
ARNT
ATG5
BAX
BLVRB
BRD4
C3
CA3
CCL2
CCR2
CCT3
CFH
CHRM3
CP
CRP
CSF3
CTNNB1
CXCL10
CYP1A2
CYP2A6
CYP2B6
CYP2C19
CYP2C9
CYP2E1
CYP3A4
CYP8B1
DHFR
EIF2AK1
EPHX1
ERN1
F3
FLT1
FMO3
GC
GCLC
GCLM
GGH
GOT1
GPT
GRK4
GSR
GSTM1
GSTM3
GSTP1
GSTT1
HLA-A
HLA-B
HLA-DQB1
HLA-DRB1
HMGB1
HPX
HRH2
IFNG
IL11
IL17A
IL18
IL1A
IL1B
IL22
IL4
IL6
IRAK1
LCN2
LTB4R1
MED1
MIR1307
MIR423
MMP2
MST1R
MTHFR
NAT2
NFE2L2
NME2
NOTCH1
NOX4
NR0B2
NR1I2
NR1I3
NR5A2
PANX1
PC
PDLIM5
POLG
PON1
PPARA
PRKCD
PRKDC
PTGS2
REEP5
S100A11
SERPINA6
SERPING1
SLC22A8
SLCO1B1
SLPI
SOD1
SPP1
TBXA2R
TF
TGFBR1
TNF
UGT1A9
VEGFA
VWF
